# Supplementary material for: Mating and male pheromone kill Caenorhabditis males through distinct mechanisms
Source: eLife. 2017 Mar 14;6:e23493. doi: 10.7554/eLife.23493 (PMC5378475; doi:10.7554/eLife.23493)
Supplement: Supplementary file 4. — Sheet 1: grouped vs. solitary neuronally-masculinized hermaphrodites. Sheet 2: grouped daf-22 males on plates conditioned by wild-type males vs. grouped daf-22 males on control plates. Sheet 3: overlap between the two conditions. DOI: http://dx.doi.org/10.7554/eLife.23493.024 [file elife-23493-supp4.xlsx]

## Sheet: Mas_her grouped vs single
Masculinized herm grouped vs. single (D6)			FDR=1%
Gene ID	Gene Name	Score(d)	Numerator(r)	Denominator(s+s0)	q-value(%)		Gene Description
T10D4.13	ins-19	18.2108	3.4125	0.187389	0		ins-19 encodes an insulin-like peptide of the insulin superfamily of proteins (OMIM:176730, 147440); INS-19 is one of 38 insulin-like peptides in C. elegans, and although overexpression with INS-31 can result in low levels of larval lethality, the precise role of INS-19 in C. elegans development is not yet clear; INS-19/31 overexpression does not enhance dauer arrest in either a wild-type or daf-…
Y39G8B.9	Y39G8B.9	17.1668	1.5875	0.0924752	0
ZK1251.11	ins-8	17.0213	2.0875	0.122641	0		ins-8 encodes an insulin-like peptide.
C17H12.10	C17H12.10	11.7253	0.5325	0.0454146	0
K09C6.9	K09C6.9	9.32561	1.115	0.119563	0
C45G7.3	ilys-3	8.14812	0.46	0.0564547	0		ilys-3 is involved in defense response; ilys-3 is predicted to have lysozyme activity, based on protein domain information; ilys-3 is expressed in the intestinal cell.
T07H3.3	math-38	7.94288	0.7025	0.0884439	0		math-38 is involved in defense response to Gram-positive bacterium.
T19H5.6	T19H5.6	7.90427	1.0675	0.135054	0		T19H5.6 is an ortholog of human OVGP1 (oviductal glycoprotein 1) and members of the CHI (Chitinases) family including CHI3L1; T19H5.6 is predicted to have chitinase activity, based on protein domain information.
F36G9.15	F36G9.15	7.79349	0.655	0.0840445	0
F53F10.1	F53F10.1	7.60506	0.495	0.0650882	0		F53F10.1 is an ortholog of human CCDC102A (coiled-coil domain containing 102A) and CCDC102B (coiled-coil domain containing 102B); F53F10.1 is expressed in the body wall musculature; F53F10.1 is localized to the mitochondrion.
Y48G10A.7	rpr-1	7.52639	0.68	0.0903488	0		small non-coding RNA gene
C08E3.7	fbxa-164	7.47273	0.505	0.0675791	0		This gene encodes a protein containing an F-box, a motif predicted to mediate protein-protein interactions either with homologs of yeast Skp-1p or with other proteins; this gene's encoded protein also contains an FTH/DUF38 motif, which may also mediate protein-protein interaction.
C35D10.14	clec-5	7.29502	0.8275	0.113434	0		clec-5 is an ortholog of human CLEC3B (C-type lectin domain family 3, member B) and CLEC3A (C-type lectin domain family 3, member A); clec-5 is expressed in the anal depressor muscle, head, intestine, and the rectal gland cell.
F49E11.10	scl-2	7.24057	1.09	0.150541	0		scl-2 encodes a predicted extracellular protein that is a member of the C. elegans family of SCP/TAPS (sperm coating protein/Tpx-1/Ag5/PR-1/Sc7) domain-containing proteins; an scl-2 deletion mutation, tm2428, is reported to be homozygous viable.
C49G7.3	C49G7.3	7.11476	0.5575	0.0783583	0
T23E7.6	T23E7.6	7.07709	0.365	0.0515749	0.516324
F45E10.2	F45E10.2	7.06983	0.55	0.0777954	0.516324		F45E10.2 is an ortholog of members of the human SLC (Solute carriers) family including SLC22A12; F45E10.2 is predicted to have transmembrane transporter activity, based on protein domain information.
C49G7.4	phat-3	7.03146	0.5575	0.0792866	0.516324		phat-3 is expressed in the g1P, g1AR, and the pharyngeal gland cell.
F35B12.4	F35B12.4	6.96448	0.4925	0.070716	0.516324		piit-1 is an ortholog of human TFPI2 (tissue factor pathway inhibitor 2) and TFPI (tissue factor pathway inhibitor (lipoprotein-associated coagulation inhibitor)); piit-1 is predicted to have serine-type endopeptidase inhibitor activity, based on protein domain information.
C54C8.12	C54C8.12	6.94369	1.095	0.157697	0.516324
F55C5.2	F55C5.2	6.92725	0.6675	0.0963585	0.516324
C53B7.5	odr-10	6.72821	1.1225	0.166835	0.516324		odr-10 encodes a G protein-coupled receptor that is a member of the 7-transmembrane family of odorant receptors; ODR-10 is required for chemotaxis to the volatile odorant diacetyl; ODR-10 is strongly expressed in the cilia of the AWA olfactory neurons and, at low levels, in the CEP neurons; expression of odr-10 mRNA and of an odr-10::GFP fusion gene is greatly reduced in odr-7 mutant animals, sug…
C03E10.6	clec-222	6.70163	0.675	0.100722	0.516324		clec-222 is involved in embryo development.
C54C8.9	nlp-39	6.6852	0.9225	0.137991	0.516324		nlp-39 is involved in embryo development.
F28D1.4	thn-3	6.56825	0.835	0.127127	0.516324		non-coding Transcript Isoform
C02F12.7	tag-278	6.53226	0.545	0.0834321	0.516324		tag-278 is an ortholog of human FAM184A (family with sequence similarity 184, member A) and FAM184B (family with sequence similarity 184, member B); tag-278 is expressed in the body wall musculature.
Y80D3A.7	ptr-22	6.49316	0.745	0.114736	0.516324		ptr-22 encodes a nematode-specific member of the sterol sensing domain (SSD) proteins, distantly paralogous to Drosophila PATCHED (PTC) and human PTCH (OMIM:601309, mutated in basal cell nevus syndrome); PTR-22 is weakly required for normal molting from L4 to adult stages; PTR-22 is also required for normal growth to full size and locomotion.
C04F12.3	ikb-1	6.22689	0.43	0.0690553	0.516324		ikb-1 encodes an ortholog of human BCL3 (OMIM:109560) that physically interacts with the checkpoint protein MRT-2; ikb-1(nr2019) and ikb-1(nr2027) mutants display no obvious phenotype other than shortened lifespan; mutation of BCL3 is frequently associated with recurring translocations found in the neoplastic cells of patients with chronic lymphocytic leukemia, and has been implicated in cell cyc…
F41G4.8	F41G4.8	6.22337	0.4725	0.0759235	0.516324
Y58A7A.4	Y58A7A.4	6.19615	0.53	0.085537	0.516324		Y58A7A.4 is expressed in the intestine and the head neurons.
Y106G6D.3	Y106G6D.3	6.17268	0.515	0.0834321	0.516324
C13C4.2	nhr-154	6.14343	0.33	0.0537159	0.516324		nhr-154 is an ortholog of human HNF4G (hepatocyte nuclear factor 4, gamma) and HNF4A (hepatocyte nuclear factor 4, alpha); nhr-154 is involved in determination of adult lifespan; nhr-154 is predicted to have sequence-specific DNA binding activity, transcription factor activity, sequence-specific DNA binding, and zinc ion binding activity, based on protein domain information; nhr-154 is expressed …
F49A5.5	clec-28	6.12238	1.07375	0.175381	0.516324		clec-28 is an ortholog of human CLEC3B (C-type lectin domain family 3, member B) and CLEC3A (C-type lectin domain family 3, member A).
F49A5.4	clec-24	6.08786	0.7075	0.116215	0.516324		clec-24 is an ortholog of human CLEC3B (C-type lectin domain family 3, member B) and CLEC3A (C-type lectin domain family 3, member A).
Y57G11C.20	Y57G11C.20	6.01755	0.63	0.104694	0.516324		Y57G11C.20 is expressed in the nervous system, seam cell, and the intestine.
C03H5.1	clec-10	6.01165	1.0875	0.180899	0.516324		clec-10 is an ortholog of human CLEC3B (C-type lectin domain family 3, member B) and CLEC3A (C-type lectin domain family 3, member A).
F14F9.6	F14F9.6	5.99422	0.87	0.14514	0.516324
F08G12.8	F08G12.8	5.92566	0.38	0.0641278	0.516324		F08G12.8 is expressed in the nervous system and the intestine.
T05E7.4	T05E7.4	5.92514	0.4375	0.0738379	0.516324
T03F1.11	T03F1.11	5.88169	0.3525	0.0599318	0.516324		T03F1.11 is an ortholog of human CHP2 (calcineurin-like EF-hand protein 2) and CHP1 (calcineurin-like EF-hand protein 1); T03F1.11 is predicted to have calcium ion binding activity, based on protein domain information.
T05G5.12	dao-6	5.84776	0.4425	0.0756701	0.516324		dao-6 encodes a small (92-residue) and probably non-globular protein; dao-6 is negatively regulated by DAF-2 but positively regulated by DAF-16, and thus might be involved in the extended lifespan caused by daf-2(m41).
R06C1.6	R06C1.6	5.81282	0.465	0.0799956	0.516324
C44B7.4	clhm-1	5.71517	0.4125	0.0721764	0.516324		clhm-1 encodes a calcium ion channel; clhm-1 is required for normal locomotion; when expressed in Xenopus oocytes, CLHM-1 localizes to the plasma membrane and produces voltage-dependent, outwardly rectifying currents; in C. elegans, CLHM-1 is expressed in sensory neurons and muscles where it localizes to the plasma membrane, including the ciliary membrane.
F53A9.7	F53A9.7	5.71031	0.665	0.116456	0.516324
R10H1.1	R10H1.1	5.67849	0.3375	0.0594348	0.516324		R10H1.1 is an ortholog of human CCDC50 (coiled-coil domain containing 50).
C25H3.1	C25H3.1	5.62534	0.455	0.0808839	0.516324		C25H3.1 is an ortholog of human TTBK2 (tau tubulin kinase 2) and TTBK1 (tau tubulin kinase 1); C25H3.1 is predicted to have ATP binding activity and protein kinase activity, based on protein domain information.
F28D1.3	thn-1	5.62403	0.6	0.106685	0.516324		thn-1 is involved in defense response to Gram-negative bacterium, determination of adult lifespan, innate immune response and reproduction.
F08D12.4	F08D12.4	5.60614	0.3625	0.0646613	0.516324		F08D12.4 is involved in lipid storage.
F43C9.2	F43C9.2	5.55958	0.5075	0.0912839	0.516324		F43C9.2 is predicted to have calcium ion binding activity, based on protein domain information.
F43C11.7	F43C11.7	5.53521	0.5325	0.0962024	0.516324		F43C11.7 is an ortholog of human RFPL3 (ret finger protein-like 3), RFPL4AL1 (ret finger protein-like 4A-like 1) and TRIML2 (tripartite motif family-like 2) and members of the TRIM (Tripartite motif-containing) family including TRIM38 and RNF (Ring finger proteins) family including TRIML1; F43C11.7 is involved in defense response to Gram-positive bacterium; F43C11.7 is predicted to have zinc ion …
C17H1.14	C17H1.14	5.52792	0.52	0.094068	0.516324		C17H1.14 is an ortholog of human ALS2CR12 (amyotrophic lateral sclerosis 2 (juvenile) chromosome region, candidate 12).
Y38E10A.14	Y38E10A.14	5.51062	0.3625	0.065782	0.516324		Y38E10A.14 encodes a novel protein.
W03G1.7	asm-3	5.47547	0.7325	0.133779	0.516324		asm-3 is an ortholog of human SMPD1 (sphingomyelin phosphodiesterase 1, acid lysosomal); asm-3 is involved in determination of adult lifespan; asm-3 is predicted to have sphingomyelin phosphodiesterase activity, based on protein domain information.
Y46H3A.5	Y46H3A.5	5.34513	0.817	0.152849	0.516324
F58H1.7	F58H1.7	5.336	0.5125	0.0960458	0.516324
B0416.7	B0416.7	5.3321	0.405	0.075955	0.516324
F36F2.2	F36F2.2	5.32393	0.2875	0.0540014	0.516324
W08D2.4	fat-3	5.30791	0.2825	0.0532224	0.801661		The fat-3 gene encodes a delta-6 fatty acid desaturase ('linoleoyl-CoA desaturase') containing an N-terminal cytochrome b5 domain; FAT-3 expressed in yeast uses linoleic and alpha-linolenic acid as substrates; FAT-3 is absolutely required in vivo for synthesis of delta-6 fatty acids, and also required for fully normal synthesis of C20 fatty acids; FAT-3 is required for a normally fast growth rate…
ZK945.9	lov-1	5.26663	0.4025	0.0764246	0.801661		lov-1 encodes a transmembrane protein orthologous to human PKD1; lov-1 is required for two aspects of male mating behavior: response to hermaphrodite contact and vulva location and acts with PKD-2, a TRPP cation channel; LOV-1 is expressed in three types of male-specific neurons and localizes to the cell bodies and cilia; EGL-44 and EGL-46 regulate cell-specific expression of lov-1 and pkd-2 to s…
T05E12.3	T05E12.3	5.2635	0.6675	0.126817	0.801661		T05E12.3 is an ortholog of human KCTD10 (potassium channel tetramerization domain containing 10), TNFAIP1 (tumor necrosis factor, alpha-induced protein 1 (endothelial)) and KCTD13 (potassium channel tetramerization domain containing 13).
F14F9.3	F14F9.3	5.2617	0.4525	0.0859989	0.801661		F14F9.3 is involved in embryo development.
C02B4.4	C02B4.4	5.2597	0.5125	0.0974391	0.801661
T26H5.10	T26H5.10	5.25197	0.38	0.0723538	0.801661
F43C1.7	F43C1.7	5.23617	0.545	0.104084	0.801661		F43C1.7 is an ortholog of human CCDC25 (coiled-coil domain containing 25).
ZK287.2	sulp-8	5.21784	0.395	0.0757018	0.801661		sulp-8 encodes one of eight C. elegans members of the sulfate permease family of anion transporters; by homology, SULP-8 is predicted to function as an anion transporter that regulates cellular pH and volume via transmembrane movement of electrolytes and fluids; a SULP-8::GFP fusion is expressed in the basolateral membrane of the excretory cell, intestine, and rectal gland cells.
T10B10.6	phat-6	5.20508	0.46	0.0883752	0.801661		phat-6 is expressed in the g2R, g2L, g1P, g1AR, and the g1AL.
C34H4.4	col-107	5.18642	0.455	0.0877291	0.801661		col-107 is an ortholog of human SFTPD (surfactant protein D); col-107 is a structural constituent of cuticle, based on protein domain information.
C39B5.10	C39B5.10	5.16543	1.11906	0.216645	0.801661
H23L24.2	H23L24.2	5.15759	0.4	0.0775557	0.801661		H23L24.2 encodes a phospholipase A2.
T19C4.5	T19C4.5	5.05577	0.515	0.101864	0.801661		T19C4.5 is predicted to have heme binding activity and oxygen binding activity, based on protein domain information; T19C4.5 is expressed in certain interneurons.
K09E4.6	cpg-7	5.05526	0.345	0.0682458	0.801661		cpg-7 encodes a small (116-residue), putatively secreted protein with 11 potential chondroitin attachment sites, 6 of them verified by mass spectrometry.
T07D10.6	flp-33	5.00548	0.2975	0.0594348	0.801661
F20D6.2	F20D6.2	5.00121	0.435	0.086979	0.801661
F11E6.11	F11E6.11	4.96446	0.4875	0.098198	0.801661
C25H3.10	C25H3.10	4.96083	1.0175	0.205107	0.801661
F49A5.10	F49A5.10	4.95324	0.342	0.0690457	0.801661
W02D9.6	W02D9.6	4.93777	0.395	0.0799956	1.17618
T14B4.4	tsp-10	4.93377	0.3575	0.0724598	1.17618		tsp-10 is an ortholog of human TSPAN33 (tetraspanin 33).
F47B3.4	F47B3.4	4.93248	0.41	0.0831224	1.17618
K09F6.9	K09F6.9	4.88887	0.7125	0.145739	1.17618
R09D1.10	chil-22	4.88624	0.425	0.086979	1.17618		chil-22 is an ortholog of human OVGP1 (oviductal glycoprotein 1) and members of the CHI (Chitinases) family including CHI3L1; chil-22 is predicted to have chitinase activity, based on protein domain information.
F20A1.7	twk-11	4.86448	0.36	0.0740059	1.17618		twk-11 encodes one of more than 40 TWK (two-P domain K+) potassium channels in C. elegans that contain two pore regions and four transmembrane domains; orthologous to C. briggsae CBG19123 with some similarity to Drosophila CG6004.
B0213.15	cyp-34A9	4.83723	0.2875	0.0594348	1.17618		cyp-34A9 is an ortholog of members of the human CYP2 (Cytochrome P4502) family including CYP2D6; cyp-34A9 is involved in determination of adult lifespan; cyp-34A9 is predicted to have heme binding activity, iron ion binding activity, and oxidoreductase activity, acting on paired donors, with incorporation or reduction of molecular oxygen, based on protein domain information; cyp-34A9 is expressed…
R09D1.11	chil-23	4.83466	0.6525	0.134963	1.17618		chil-23 is an ortholog of human OVGP1 (oviductal glycoprotein 1) and members of the CHI (Chitinases) family including CHI3L1; chil-23 is predicted to have chitinase activity, based on protein domain information.
F26E4.2	F26E4.2	4.83378	0.3	0.0620632	1.17618		F26E4.2 is involved in cell division, mitotic spindle organization and positive regulation of vulval development.
C04A11.5	C04A11.5	4.8186	0.4775	0.0990952	1.17618
K12B6.4	K12B6.4	4.76643	0.68	0.142664	1.17618		K12B6.4 is involved in reproduction
T23G11.6	lron-9	4.75578	0.34	0.071492	1.17618		lron-9 is involved in embryo development, locomotion, the molting cycle and nematode larval development; lron-9 is expressed in the muscle cell, all ventral cord neurons, seam cell, and the head neurons.
B0285.12	B0285.12	4.75054	0.3125	0.065782	1.17618		small non-coding RNA gene
F16B4.7	F16B4.7	4.74361	0.38	0.0801078	1.17618
F28E10.2	igeg-1	4.73731	0.3	0.0633271	1.17618
C18E9.1	cal-2	4.7199	0.4	0.0847476	1.17618		cal-2 encodes a calmodulin homolog required for embryonic development or viability; CAL-2 is closely similar to its paralogs CAL-1, CAL-3, CAL-4 and CMD-1.
K08C7.5	fmo-2	4.684	0.6175	0.131832	1.17618		fmo-2 encodes a flavin-containing monoxygenase homologous to human FMO1, FMO2, and FMO3 (OMIM:602079, mutated in trimethylaminuria).
Y54G2A.8	clec-82	4.67851	0.6025	0.12878	1.17618		clec-82 is involved in defense response to Gram-positive bacterium.
T02H6.7	T02H6.7	4.67638	0.47	0.100505	1.17618		T02H6.7 is an ortholog of human VMO1 (vitelline membrane outer layer 1 (chicken)); T02H6.7 is involved in lipid storage.
T09A5.1	cex-2	4.6743	0.325	0.0695292	1.17618		cex-2 is an ortholog of members of the human EF-hand domain containing family including RCN2; cex-2 is predicted to have calcium ion binding activity, based on protein domain information; cex-2 is expressed in the pharynx, hypodermis, nervous system, head, tail, intestine, and the body wall musculature.
F15H10.7	F15H10.7	4.65962	0.53	0.113743	1.17618		F15H10.7 is predicted to have catalytic activity, based on protein domain information.
R13H4.5	R13H4.5	4.64178	0.285	0.0613989	1.17618		This gene encodes a protein containing an F-box, a motif predicted to mediate protein-protein interactions either with homologs of yeast Skp-1p or with other proteins.
T04C12.3	T04C12.3	4.6364	0.4075	0.0878915	1.17618
B0205.14	B0205.14	4.63177	0.37	0.0798831	1.17618		B0205.14 is a predicted gene that can encode a small, novel protein conserved in C. remanei and C. briggsae.
F58E10.7	F58E10.7	4.6159	0.33	0.071492	1.17618
F57C12.4	mrp-2	4.60786	0.3475	0.0754146	1.17618		mrp-2 encodes a predicted multidomain transmembrane protein that is a member of the ATP-binding cassette (ABC) superfamily of transport proteins and is homologous to the human multidrug resistance-associated protein 1 (MRP1, OMIM:158343); by homology, MRP-2 is predicted to function as a membrane pump that couples the energy of ATP hydrolysis to membrane transport; as loss of MRP-2 function via RN…
T14F9.3	hex-1	4.59876	0.31	0.0674095	1.17618		hex-1 encodes a beta-N-acetylhexosaminidase that is orthologous to the human gene CERVICAL CANCER PROTO-ONCOGENE 7 (HEXB; OMIM:606873), which when mutated leads to disease.
Y39A3A.3	Y39A3A.3	4.58841	0.345	0.0751895	1.17618		Y39A3A.3 is an ortholog of human VMO1 (vitelline membrane outer layer 1 (chicken)).
F49E12.2	dod-23	4.53821	1.0075	0.222004	1.17618		dod-23 is involved in determination of adult lifespan.
F21D12.3	F21D12.3	4.51852	0.325	0.0719261	1.17618		F21D12.3 is involved in embryo development.
M7.8	M7.8	4.5185	0.335	0.0741396	1.17618
K09F6.10	K09F6.10	4.51706	0.55	0.12176	1.17618
ZK930.4	ZK930.4	4.51526	0.465	0.102984	1.17618
T24A6.7	T24A6.7	4.51381	0.3925	0.0869553	1.17618
C47E12.9	C47E12.9	4.50993	0.5975	0.132485	1.17618
R09D1.9	R09D1.9	4.4953	0.33525	0.0745779	1.17618
T07C4.4	spp-1	4.47423	0.5575	0.124603	1.17618		spp-1 encodes a caenopore, a saposin (B) domain-containing protein that is a member of the saposin-like protein (SAPLIP) superfamily containing mammalian NK-lysin and granulysin and the protozoan amoebapore-like proteins; SPP-1 exhibits antibacterial activity in vitro and its expression in vivo is regulated by the DAF-2/insulin receptor signaling pathway and by the presence of bacterial pathogens…
C49F8.3	C49F8.3	4.46521	0.64	0.14333	1.17618
F09C6.2	fbxa-44	4.45402	0.5425	0.1218	1.17618		This gene encodes a protein containing an F-box, a motif predicted to mediate protein-protein interactions either with homologs of yeast Skp-1p or with other proteins; this gene's encoded protein also contains an FTH/DUF38 motif, which may also mediate protein-protein interaction.
R06B10.3	clec-150	4.451	0.4275	0.0960458	1.17618
F46C8.3	F46C8.3	4.44739	0.27	0.0607098	1.17618
T20G5.12	T20G5.12	4.44006	0.48	0.108107	1.17618		T20G5.12 is an ortholog of human FAM46C (family with sequence similarity 46, member C), FAM46D (family with sequence similarity 46, member D), FAM46B (family with sequence similarity 46, member B) and FAM46A (family with sequence similarity 46, member A)
K08F9.3	K08F9.3	4.41706	0.3675	0.0832001	1.17618		K08F9.3 is predicted to have hydrolase activity, hydrolyzing O-glycosyl compounds, based on protein domain information.
F26D2.14	F26D2.14	4.4166	0.2625	0.0594348	1.17618
Y51H7BM.1	math-45	4.41224	0.5825	0.132019	1.17618
K02F3.4	zip-2	4.36914	0.375	0.0858293	1.17618		zip-2 encodes a bZIP transcription factor; ZIP-2 activity is required for regulating one branch of the immune response pathway that responds to infection by virulent strains of the bacterial pathogen Pseudomonas aeruginosa; specifically, ZIP-2 is required for inducing expression of a subset of infection response genes, including irg-1 and irg-2, and for full resistance to P. aeruginosa infection.
C33A12.19	C33A12.19	4.36688	0.625	0.143123	1.17618
R06F6.7	R06F6.7	4.36445	0.3125	0.0716012	1.17618
T11B7.2	T11B7.2	4.35528	0.515	0.118247	1.17618
F53F1.6	F53F1.6	4.34089	0.8725	0.200996	1.17618
C25F9.7	srw-86	4.33749	0.33	0.0760809	1.17618		7TM GPCR, serpentine receptor class w (Srw)
T16G1.7	T16G1.7	4.32669	0.65	0.15023	1.17618		T16G1.7 is orthologous to the human gene ALIAS DLC1~CANDIDATE TUMOR SUPPRESSOR GENE (DLEC1; OMIM:604050), which when mutated leads to disease.
T19E7.6	T19E7.6	4.31561	0.455	0.105431	1.17618
K11D12.13	K11D12.13	4.2975	0.73	0.169866	1.17618		K11D12.13 is predicted to have serine-type endopeptidase inhibitor activity, based on protein domain information.
C55F2.2	ilys-4	4.27982	0.315	0.0736012	1.17618		ilys-4 is involved in reproduction; ilys-4 is predicted to have lysozyme activity, based on protein domain information; ilys-4 is expressed in the nervous system.
F20D6.8	F20D6.8	4.27366	0.465	0.108806	1.17618		F20D6.8 is an ortholog of human RRAD (Ras-related associated with diabetes), REM2 (RAS (RAD and GEM)-like GTP binding 2) and GEM (GTP binding protein overexpressed in skeletal muscle); F20D6.8 is predicted to have GTP binding activity, based on protein domain information.
T01C3.4	fil-1	4.26924	0.6375	0.149324	1.17618		fil-1 is involved in lipid catabolic process and lipid storage; fil-1 exhibits lipase activity; fil-1 is expressed in the intestine.
F09C6.13	F09C6.13	4.24625	0.515	0.121283	1.17618
ZK836.1	lon-3	4.21757	1.1425	0.27089	1.17618		lon-3 encodes a cuticle collagen; during development, lon-3 acts downstream of the TGF-beta signaling pathway to specify body length; lon-3 reporter fusions are expressed in hypodermal cells and LON-3 appears to localize to the surface of the animal, consistent with a role in cuticle formation.
B0432.12	clec-117	4.19786	0.67	0.159605	1.17618		clec-117 is an ortholog of human ABRACL (ABRA C-terminal like).
C25H3.5	flp-27	4.18824	0.395	0.0943118	1.17618		EASAFGDIIGELKGKGLGGRMRF-amide
F46E10.11	hpo-26	4.18773	0.335	0.0799956	1.17618		hpo-26 is involved in locomotion and nematode larval development.
F52H3.7	lec-2	4.1752	0.4125	0.0987977	1.17618		lec-2 encodes a 'tandem repeat' type galectin (beta-galactosyl-binding lectin) containing two, tandemly arranged carbohydrate recognition domains; by homology, LEC-2 may play roles in cell adhesion and aggregation, proliferation, or programmed cell death.
C03G5.7	flp-5	4.16307	0.4275	0.102689	1.17618		flp-5 encodes a predicted FMRFamide-like peptide neurotransmitter that increases action potential frequency in the pharyngeal muscle when applied to the pharynx of dissected worms; expressed in the sensory neurons ASE and PVM.
T14B1.1	T14B1.1	4.15764	0.22	0.0529146	1.17618		T14B1.1 is involved in lipid storage; T14B1.1 is expressed in the muscle cell, hypodermis, and the nervous system.
F25F8.1	F25F8.1	4.15106	0.2775	0.0668503	1.17618
C10A4.8	mnm-2	4.14552	0.355	0.0856347	1.17618		mnm-2 is an ortholog of members of the human Zinc fingers, C2H2-type family including ZNF557; mnm-2 is involved in axon guidance; mnm-2 is predicted to have metal ion binding activity and nucleic acid binding activity, based on protein domain information; mnm-2 is expressed in certain pharyngeal motor neurons, all ventral cord neurons, certain sensory neurons, intestine, rectum, body wall muscula…
Y75B8A.27	pqn-92	4.14534	0.345	0.0832259	1.17618		The protein product of this gene is predicted to contain a glutamine/asparagine (Q/N)-rich ('prion') domain, by the algorithm of Michelitsch and Weissman (as of the WS77 release of WormBase, i.e., in wormpep77).
C25E10.9	swm-1	4.13816	0.2575	0.0622257	1.17618		swm-1 encodes a putative secreted TIL-domain protease inhibitor that, in males, inhibits unpolarized round spermatids from remodelling themselves into motile spermatozoa until their transfer to a hermaphrodite; SWM-1 is also required for efficient sperm transfer, and thus for male fertility; SWM-1 is biologically active from spermatogenesis in L4 larvae onward into adulthood, and functions non-au…
F48E8.1	lon-1	4.12603	0.3475	0.0842214	1.17618		The lon-1 gene encodes a protein belonging to the PR-protein superfamily that is a target of DBL-1 (TGF-beta) signaling, and that regulates polyploidization and body length.
T23F11.6	T23F11.6	4.11303	0.3675	0.0893501	1.17618		T23F11.6 is an ortholog of human FAM46C (family with sequence similarity 46, member C), FAM46D (family with sequence similarity 46, member D), FAM46B (family with sequence similarity 46, member B) and FAM46A (family with sequence similarity 46, member A).
Y41C4A.7	Y41C4A.7	4.10676	0.490903	0.119535	1.17618		Y41C4A.7 is involved in embryo development, meiotic nuclear division and mitotic spindle organization.
T26H5.9	T26H5.9	4.09119	0.46	0.112437	1.17618
C28A5.3	nex-3	4.08852	0.2775	0.0678729	1.17618		nex-3 encodes an annexin, a member of a family of calcium-dependent phospholipid binding proteins; by homology, NEX-3 could function in a number of processes, such as membrane fusion, cytoskeletal interactions, and intracellular signaling; however, as loss of nex-3 function via RNA-mediated interference (RNAi) does not result in any abnormalities, the precise role of NEX-3 in C. elegans developme…
W03F8.6	W03F8.6	4.08238	0.4175	0.102269	1.17618		W03F8.6 is expressed in the pharynx
K05F6.10	K05F6.10	4.07613	0.3575	0.0877058	1.17618
H22K11.2	H22K11.2	4.06575	0.4725	0.116215	1.17618		bgal-2 is an ortholog of human GLB1L (galactosidase, beta 1-like) and GLB1 (galactosidase, beta 1); bgal-2 is predicted to have beta-galactosidase activity, based on protein domain information.
C27B7.7	C27B7.7	4.06125	0.31	0.0763312	1.17618		C27B7.7 is involved in determination of adult lifespan.
Y116F11A.6	Y116F11A.6	4.05693	0.25	0.0616229	1.17618
K08E7.7	cul-6	4.0544	0.26	0.0641278	1.17618		cul-6 encodes a member of the cullin family that may physically interact with SKR-3.
K03D3.2	K03D3.2	4.03424	0.5675	0.140671	1.17618
Y110A2AL.4	Y110A2AL.4	4.02896	0.305	0.0757018	1.17618
K07C11.7	K07C11.7	4.01372	0.1975	0.0492062	1.17618		K07C11.7 encodes one of three C. elegans metallophoshopesterase that are related to human 239FB, which is encoded by a gene in the 11p13-p14 chromosomal region associated with various tumors and WAGR (Wilms' tumor, aniridia, genitourinary anomalies, and mental retardation) syndrome.
F48G7.12	F48G7.12	4.0126	0.63	0.157005	1.17618
F16B4.2	F16B4.2	4.00114	0.2	0.0499857	1.17618		This gene encodes a protein containing an F-box, a motif predicted to mediate protein-protein interactions either with homologs of yeast Skp-1p or with other proteins.
C14B1.3	C14B1.3	3.99485	0.2825	0.070716	1.17618		This gene encodes a protein containing an F-box, a motif predicted to mediate protein-protein interactions either with homologs of yeast Skp-1p or with other proteins.
C12D8.17	fipr-6	3.99156	0.275	0.0688954	1.17618
F55C7.2	F55C7.2	3.98163	0.2325	0.0583931	1.17618		F55C7.2 is expressed in the intestinal muscle.
T23B3.2	T23B3.2	3.97695	0.35	0.0880071	1.17618
ZC239.6	ZC239.6	3.95323	0.24	0.0607098	1.17618		ZC239.6 is an ortholog of human KCNRG (potassium channel regulator) and KCTD13 (potassium channel tetramerization domain containing 13) and members of the BTBD (BTB (POZ) domain containing) family including TNFAIP1.
ZK971.1	ZK971.1	3.95218	0.3875	0.0980471	1.17618
H05L14.1	H05L14.1	3.95192	0.59	0.149294	1.17618		H05L14.1 is an ortholog of human TTBK2 (tau tubulin kinase 2) and TTBK1 (tau tubulin kinase 1); H05L14.1 is predicted to have ATP binding activity and protein kinase activity, based on protein domain information.
F19B2.7	F19B2.7	3.95036	0.2475	0.0626525	1.17618		F19B2.7 is an ortholog of human LONP2 (lon peptidase 2, peroxisomal); F19B2.7 is predicted to have ATP binding activity, ATP-dependent peptidase activity, and serine-type endopeptidase activity, based on protein domain information.
T04H1.9	tbb-6	3.94879	0.4225	0.106995	1.17618		tbb-6 is an ortholog of human TUBB1 (tubulin, beta 1 class VI); tbb-6 is predicted to have GTP binding activity, GTPase activity, and is a structural constituent of cytoskeleton, based on protein domain information.
F15A4.6	F15A4.6	3.9469	0.41	0.103879	1.17618		F15A4.6 is expressed in the pharyngeal gland cell
F08F1.9	F08F1.9	3.93458	0.325	0.0826009	1.17618		F08F1.9 is an ortholog of human CCNA1 (cyclin A1), CCNO (cyclin O) and CCNA2 (cyclin A2).
ZC581.7	ZC581.7	3.92152	0.7075	0.180415	1.17618		ZC581.7 is an ortholog of human FES (FES proto-oncogene, tyrosine kinase) and FER (fer (fps/fes related) tyrosine kinase); ZC581.7 is predicted to have protein tyrosine kinase activity, based on protein domain information.
F26D11.5	clec-216	3.91997	0.3625	0.0924752	1.17618
R07C12.1	R07C12.1	3.91023	0.7925	0.202674	1.17618
Y110A7A.7	Y110A7A.7	3.89846	0.25	0.0641278	1.17618		Y110A7A.7 is involved in reproduction and secretion by cell.
C54F6.5	C54F6.5	3.8925	0.5	0.128452	1.17618
ZC155.8	ZC155.8	3.89111	0.3725	0.0957312	1.17618		C. elegans non-coding RNA gene
F47B8.2	F47B8.2	3.88394	0.3025	0.0778849	1.17618
R08B4.5	R08B4.5	3.87044	0.67	0.173107	1.17618
K09D9.1	K09D9.1	3.87019	0.43	0.111106	1.17618		K09D9.1 is an ortholog of human EPHX1 (epoxide hydrolase 1, microsomal (xenobiotic)); K09D9.1 is involved in innate immune response.
F08F3.10	F08F3.10	3.86993	0.2725	0.0704146	1.17618
F31F4.7	ugt-42	3.85434	0.461625	0.119768	1.17618		ugt-42 is an ortholog of human UGT3A2 (UDP glycosyltransferase 3 family, polypeptide A2) and UGT3A1 (UDP glycosyltransferase 3 family, polypeptide A1); ugt-42 is predicted to have transferase activity, transferring hexosyl groups, based on protein domain information.
C29F5.3	C29F5.3	3.84974	0.32	0.0831224	1.17618		C29F5.3 encodes a cytidine deaminase; by homology the product of C29F5.3 is predicted to function in deamination of cytidine to uridine.
F13E9.12	F13E9.12	3.83966	0.5375	0.139986	1.17618
F09A5.9	ttr-34	3.8384	0.1975	0.0514538	1.17618
F31D4.4	clec-264	3.8317	0.405	0.105697	1.17618		clec-264 is involved in defense response to Gram-positive bacterium.
F14F9.4	F14F9.4	3.83099	0.365	0.0952756	1.17618		F14F9.4 is involved in embryo development.
M60.7	M60.7	3.83061	0.475	0.124001	1.17618		M60.7 is an ortholog of human GPR75-ASB3 (GPR75-ASB3 readthrough) and members of the ANKRD (Ankyrin repeat domain containing) family including ASB4.
K08D10.14	K08D10.14	3.82729	0.465	0.121496	1.17618
R13A5.6	ttr-8	3.8263	0.3675	0.0960458	1.17618		R13A5.6 encodes a protein containing a predicted signal sequence followed by a transthyretin-like domain; the product of R13A5.6 belongs to a family of apparently nematode-specific proteins whose function is not yet known; an R13A5.6::GFP promoter fusion directs expression outside of the nervous system.
T10B9.1	cyp-13A4	3.81829	0.5	0.130949	1.17618		cyp-13A4 encodes one of ~80 C. elegans cytochrome P450s: membrane-associated, heme-containing NADPH-dependent monooxygenases that catalyze the oxidative metabolism of a variety of exogenous compounds and endogenous substrates; loss of cyp-13A4 activity in large-scale RNAi screens in wild-type and various mutant backgrounds results in uncoordinated locomotion, reduced and/or slow growth, alteratio…
ZC376.8	ZC376.8	3.81717	0.585	0.153255	1.17618		ZC376.8 is involved in apoptotic process and oogenesis
Y6E2A.7	Y6E2A.7	3.81538	0.35	0.091734	1.17618
M199.5	col-135	3.81366	0.895	0.234683	1.17618		col-135 is an ortholog of human EDA (ectodysplasin A) and members of the COL (Collagens) family including COL9A1.
T07G12.5	T07G12.5	3.8075	0.56	0.147078	1.17618		T07G12.5 is an ortholog of human SLC23A3 (solute carrier family 23, member 3), SLC23A2 (solute carrier family 23 (ascorbic acid transporter), member 2) and SLC23A1 (solute carrier family 23 (ascorbic acid transporter), member 1); T07G12.5 is predicted to have transporter activity, based on protein domain information.
C26B9.6	C26B9.6	3.80433	0.336611	0.0884811	1.17618		C26B9.6 is an ortholog of human RNF146 (ring finger protein 146); C26B9.6 is predicted to have zinc ion binding activity, based on protein domain information.
F37B1.1	gst-24	3.80291	0.38	0.0999234	1.17618		gst-24 is an ortholog of human HPGDS (hematopoietic prostaglandin D synthase); gst-24 is involved in innate immune response; gst-24 is expressed in the head and the tail.
C53B7.7	nep-4	3.78452	0.5275	0.139384	1.17618		C53B7.7 encodes a neprilysin; neprilysins are thermolysin-like zinc metallopeptidases, found on the outer surface of animal cells, that negatively regulate small signalling peptides (e.g., enkephalin, tachykinin, insulin, and natriuretic peptides) by cleaving them; C53B7.7 has no clear orthologs in other organisms.
C14B9.1	hsp-12.2	3.77084	0.305	0.0808839	1.17618		hsp-12.2 encodes a small heat-shock protein that forms heterotetramers with HSP-12.3 and has no chaperone-like activity; structurally, HSP-12.2 is mostly a beta-sheet; at least one HSP-12 (which may or may not be HSP-12.2) is ubiquitously expressed in L1 larvae, and later expressed in adult spermatids (and perhaps spermatocytes), and some adult vulval cells.
Y9C9A.1	Y9C9A.1	3.76489	0.77	0.204521	1.17618		Y9C9A.1 is an ortholog of human VMO1 (vitelline membrane outer layer 1 (chicken)).
M7.7	M7.7	3.75552	0.419778	0.111776	1.17618		M7.7 is an ortholog of human TTBK2 (tau tubulin kinase 2) and TTBK1 (tau tubulin kinase 1); M7.7 is predicted to have ATP binding activity and protein kinase activity, based on protein domain information.
F18G5.6	F18G5.6	3.74704	0.25	0.0667194	1.17618		F18G5.6 is involved in innate immune response.
T22B2.4	sup-12	3.74413	0.2925	0.0781224	1.17618		sup-12 encodes an RNA-binding protein that contains a conserved RNA recognition motif (RRM); during development, SUP-12 functions as a muscle-specific splicing factor to regulate alternative pre-mRNA processing of unc-60 and egl-15 transcripts; in vitro, SUP-12 can bind intronic regions of the unc-60 and egl-15 pre-mRNAs; specifically, SUP-12 binds the unc-60 intron 1A cooperatively with ASD-2, w…
C17H1.5	C17H1.5	3.7239	0.3075	0.0825747	1.17618		C17H1.5 is an ortholog of human ALS2CR12 (amyotrophic lateral sclerosis 2 (juvenile) chromosome region, candidate 12).
Y105C5B.3	Y105C5B.3	3.71833	0.4525	0.121694	1.17618		Y105C5B.3 is predicted to have acid phosphatase activity and metal ion binding activity, based on protein domain information.
F36A2.14	F36A2.14	3.7037	0.3425	0.0924752	1.17618
C04C3.4	C04C3.4	3.70196	0.31	0.0837395	1.17618		C04C3.4 is an ortholog of human CCNA1 (cyclin A1), CCNO (cyclin O) and CCNA2 (cyclin A2).
K07C5.9	K07C5.9	3.69839	0.26	0.0703008	1.17618		K07C5.9 is expressed in the nervous system and the intestine.
Y119D3B.18	fbxa-91	3.69174	0.3475	0.0941291	1.17618		fbxa-91 encodes a protein containing an F-box, a motif predicted to mediate protein-protein interactions either with homologs of yeast Skp-1p or with other proteins; FBXA-91 also contains an FTH/DUF38 motif, which may also mediate protein-protein interaction.
F46B6.8	lipl-2	3.69167	0.59	0.159819	1.17618		lipl-2 is an ortholog of members of the human Lipases family including LIPF; lipl-2 is predicted to have hydrolase activity, acting on ester bonds, based on protein domain information.
F49F1.5	F49F1.5	3.69138	0.6025	0.163218	1.17618		F49F1.5 is involved in engulfment of apoptotic cell.
F27E5.7	F27E5.7	3.68897	0.27	0.0731911	1.17618
R13H4.3	pho-8	3.678	0.3725	0.101278	1.17618		pho-8 is an ortholog of human ACP2 (acid phosphatase 2, lysosomal), ACPP (acid phosphatase, prostate) and ACPT (acid phosphatase, testicular); pho-8 is predicted to have acid phosphatase activity, based on protein domain information.
Y45G5AM.3	Y45G5AM.3	3.67715	0.2725	0.0741063	1.17618
T14G8.4	T14G8.4	3.67683	0.603611	0.164166	1.17618
T21E8.3	pgp-8	3.67506	0.32	0.0870734	1.17618		pgp-8 encodes an ATP-binding protein that is a member of the P-glycoprotein subclass of the ATP-binding cassette (ABC) transporter superfamily; PGP-8 is predicted to function as a transmembrane protein that couples energy to transport of various molecules across membranes, but as loss of pgp-8 activity via RNAi results in no obvious defects, the precise role of PGP-8 in C. elegans development and…
C28D4.5	C28D4.5	3.67426	0.4075	0.110907	1.17618
R106.7	R106.7	3.67299	0.2375	0.0646613	1.17618		C. elegans ncRNA gene
T06D8.1	srap-1	3.66942	0.2975	0.0810755	1.17618		srap-1 is expressed in the hypodermis, nervous system, cuticle, vulva, and the syncytium.
B0228.1	B0228.1	3.6691	0.285	0.0776757	1.17618
C33D9.13	C33D9.13	3.65811	0.2875	0.0785926	1.17618		C33D9.13 is involved in embryo development, mitotic nuclear division and striated muscle myosin thick filament assembly.
C34D1.5	zip-5	3.65715	0.295	0.0806638	1.17618		zip-5 encodes a bZip transcription factor; a zip-5::gfp promoter reporter gene fusion is expressed primarily in the nervous system, with mid- and late-stage embryos showing strong expression in head neurons, while larvae show expression in the ventral nerve cord and head and tail neurons; adults also show GFP expression in head muscles and intermittently in the intestine.
Y38A10A.2	Y38A10A.2	3.65408	0.3025	0.0827842	1.17618		Y38A10A.2 is involved in nematode larval development.
H01A20.1	nhr-3	3.64968	0.2675	0.0732942	1.17618		nhr-3 encodes a member of the superfamily of nuclear receptors which is one of the most abundant class of transcriptional regulators; nuclear receptors have a well conserved DNA binding domain and a less conserved C-terminal ligand binding domain; nhr-3 has been identified and characterised as a gene affected by ethanol exposure in a microarray analysis of all C. elegans ORFs.
K09C6.8	K09C6.8	3.63687	0.719	0.197697	1.17618		K09C6.8 is an ortholog of human TTBK2 (tau tubulin kinase 2) and TTBK1 (tau tubulin kinase 1); K09C6.8 is involved in locomotion and reproduction.
T16G1.4	T16G1.4	3.63578	0.735	0.202158	1.17618
F54D1.1	F54D1.1	3.63557	0.4175	0.114838	1.17618		F54D1.1 is an ortholog of human QKI (QKI, KH domain containing, RNA binding); F54D1.1 is predicted to have RNA binding activity, based on protein domain information.
F09F7.6	F09F7.6	3.63445	0.4075	0.112121	1.17618
F46F2.4	F46F2.4	3.6238	0.22	0.0607098	1.17618		F46F2.4 is predicted to have nucleic acid binding activity, based on protein domain information.
F58E2.2	F58E2.2	3.62112	1.24281	0.343212	1.17618
M01D1.2	math-34	3.62051	0.3625	0.100124	1.17618
C14A4.13	C14A4.13	3.61494	0.5125	0.141773	1.17618		C14A4.13 is an ortholog of human TTBK2 (tau tubulin kinase 2) and TTBK1 (tau tubulin kinase 1); C14A4.13 is involved in reproduction; C14A4.13 is predicted to have ATP binding activity and protein kinase activity, based on protein domain information.
F16C3.2	F16C3.2	3.60484	0.5425	0.150492	1.17618
C38D9.1	fbxa-171	3.60342	0.355	0.0985174	1.17618		This gene encodes a protein containing an F-box, a motif predicted to mediate protein-protein interactions either with homologs of yeast Skp-1p or with other proteins; this gene's encoded protein also contains an FTH/DUF38 motif, which may also mediate protein-protein interaction.
C53D6.2	unc-129	3.59715	0.24	0.0667194	1.17618		unc-129 encodes a member of the TGF-beta family of secreted growth factor signaling molecules; in C. elegans, UNC-129 functions as a guidance cue that is required for dorsalward axonal guidance as well as for proper migration of the distal tip cells of the somatic gonad; in regulating axon guidance and cell migration, UNC-129 functions by promoting UNC-5/UNC-40 signaling pathways at the expense o…
Gene ID	Gene Name	Score(d)	Numerator(r)	Denominator(s+s0)	q-value(%)
D1054.8	D1054.8	-15.7853	-1.1	0.0696853	0		D1054.8 is an ortholog of human HSD17B14 (hydroxysteroid (17-beta) dehydrogenase 14); D1054.8 is involved in determination of adult lifespan; D1054.8 is predicted to have oxidoreductase activity, based on protein domain information.
C06E4.6	C06E4.6	-11.9438	-1.87	0.156566	0		C06E4.6 is an ortholog of human HSD17B14 (hydroxysteroid (17-beta) dehydrogenase 14); C06E4.6 is involved in hermaphrodite genitalia development, nematode larval development, positive regulation of growth and reproduction; C06E4.6 is predicted to have oxidoreductase activity, based on protein domain information
F15B9.6	F15B9.6	-9.84864	-0.765	0.0776757	0
C06E4.3	C06E4.3	-9.52355	-1.3175	0.138341	0		C06E4.3 is an ortholog of human HSD17B14 (hydroxysteroid (17-beta) dehydrogenase 14); C06E4.3 is predicted to have oxidoreductase activity, based on protein domain information.
T19C9.5	scl-25	-8.77657	-1.435	0.163503	0		scl-25 is an ortholog of human PI16 (peptidase inhibitor 16).
F08E10.7	scl-24	-7.95473	-1.49	0.18731	1.01544		scl-24 is an ortholog of human PI16 (peptidase inhibitor 16).
F47C10.6	ugt-32	-7.10809	-1.475	0.20751	1.01544		ugt-32 is an ortholog of human UGT3A2 (UDP glycosyltransferase 3 family, polypeptide A2) and UGT3A1 (UDP glycosyltransferase 3 family, polypeptide A1); ugt-32 is predicted to have transferase activity, transferring hexosyl groups, based on protein domain information.
D1022.3	D1022.3	-6.74336	-1.0525	0.156079	1.51235		D1022.3 is predicted to have hydrolase activity, based on protein domain information.
C05E11.4	amt-1	-6.50841	-1.4275	0.219332	1.51235		amt-1 encodes a transmembrane transporter that by homology, is predicted to transport ammonium ions across the plasma membrane; as loss of amt-1 activity via large-scale RNAi screens does not result in any obvious abnormalities, the precise role of AMT-1 in C. elegans development and/or behavior is not yet known.
M02H5.8	M02H5.8	-6.38762	-0.4225	0.0661436	1.5137
K10D11.1	dod-17	-6.34508	-0.74	0.116626	1.5137		dod-17 is an ortholog of human EPHX1 (epoxide hydrolase 1, microsomal (xenobiotic)); dod-17 is involved in determination of adult lifespan and innate immune response; dod-17 is expressed in the intestine.
F12E12.11	F12E12.11	-6.21999	-0.5875	0.0944535	1.5137		F12E12.11 is an ortholog of human HSD17B14 (hydroxysteroid (17-beta) dehydrogenase 14); F12E12.11 is predicted to have oxidoreductase activity, based on protein domain information.
F28H7.2	F28H7.2	-6.19946	-0.9025	0.145577	1.5137		F28H7.2 is an ortholog of human HSD17B14 (hydroxysteroid (17-beta) dehydrogenase 14); F28H7.2 is predicted to have oxidoreductase activity, based on protein domain information.
K02A2.1	K02A2.1	-6.18633	-1.1825	0.191147	1.5137		K02A2.1 is predicted to have hydrolase activity, based on protein domain information.
F35E8.8	gst-38	-5.97478	-0.5575	0.0933089	1.5137		gst-38 encodes a glutathione-S-transferase; gst-38 is predicted to function as a phase II detoxification enzyme and its expression is altered in response to stress; a GST-38::GFP reporter is expressed in the intestine.
K11H12.4	K11H12.4	-5.96825	-0.8775	0.147028	1.5137
F01D4.2	ugt-44	-5.94721	-0.6725	0.113078	1.5137		ugt-44 is an ortholog of human UGT3A2 (UDP glycosyltransferase 3 family, polypeptide A2) and UGT3A1 (UDP glycosyltransferase 3 family, polypeptide A1); ugt-44 is involved in innate immune response; ugt-44 is predicted to have transferase activity, transferring hexosyl groups, based on protein domain information.
F20G2.1	F20G2.1	-5.93172	-0.5525	0.0931433	1.5137		F20G2.1 is an ortholog of human RDH8 (retinol dehydrogenase 8 (all-trans)) and DHRS1 (dehydrogenase/reductase (SDR family) member 1); F20G2.1 is predicted to have oxidoreductase activity, based on protein domain information.
R09A1.3	R09A1.3	-5.80129	-0.3175	0.0547292	1.5137
Y57G11C.41	Y57G11C.41	-5.74408	-0.75	0.130569	1.5137
F01D5.2	F01D5.2	-5.63046	-0.495	0.0879146	1.5137
F22F4.5	F22F4.5	-5.5285	-0.5275	0.0954146	1.5137
Y54G2A.49	Y54G2A.49	-5.49866	-0.4675	0.0850207	1.5137

## Sheet: daf-22 males_MCP
daf-22 males +/- MCP(30m)_D6			FDR=1%
Gene ID	Gene Name	Score(d)	Numerator(r)	Denominator(s+s0)	q-value(%)		Gene Description
B0213.5	nlp-30	22.4032	2.54	0.113376	0		nlp-30 encodes five predicted neuropeptide-like proteins; in C. elegans, nlp-30 is part of the YGGWamide neuropeptide family that also contains nlp-24, nlp-25, and nlp-27-32; nlp-30 is expressed in the hypodermis, suggesting that the peptides it encodes may have a non-neuronal function; as loss of nlp-30 activity via large-scale RNAi screens does not result in any obvious abnormalities, the preci…
F57H12.6	F57H12.6	21.6723	2.9925	0.138079	0
M162.5	M162.5	16.3031	1.5225	0.0933871	0		M162.5 is an ortholog of members of the human SLC (Solute carriers) family including SLC37A1.
Y41G9A.10	Y41G9A.10	13.5276	1.2225	0.0903707	0
C33G8.3	C33G8.3	13.4587	3.7025	0.275102	0
R09B5.3	cnc-2	13.3779	1.97	0.147258	0		cnc-2 encodes one of eleven C. elegans caenacin peptides; cnc-2 functions as a secreted antimicrobial peptide in the innate immune response: cnc-2 expression is strongly induced in the epidermis upon infection by the fungal pathogen and overexpression of cnc-2 promotes survival after D. coniospora infection; cnc-2 expression is also induced upon infection by the Gram negative bacterium Serratia m…
K01A6.7	K01A6.7	12.9539	1.5875	0.12255	0
C23H4.8	C23H4.8	12.4803	1.355	0.108571	0		C23H4.8 is an ortholog of human DLK2 (delta-like 2 (Drosophila)) and WIF1 (WNT inhibitory factor 1).
F16B4.7	F16B4.7	12.2512	1.0975	0.0895828	0
F01D4.8	F01D4.8	12.1039	0.955	0.0789001	0
F56A4.10	F56A4.10	12.055	0.9475	0.0785984	0		F56A4.10 is an ortholog of members of the human SLC (Solute carriers) family including SLC37A1.
F55H12.4	F55H12.4	11.3424	1.6725	0.147456	0		F55H12.4 is expressed in the pharynx, anus, hypodermis, and the vulva.
K07E1.1	K07E1.1	10.3603	0.79	0.0762525	0		K07E1.1 is an ortholog of human ADI1 (acireductone dioxygenase 1); K07E1.1 is involved in reproduction; K07E1.1 is predicted to have acireductone dioxygenase [iron(II)-requiring] activity, based on protein domain information.
F53B7.7	F53B7.7	10.3044	1.145	0.111118	0		F53B7.7 is involved in embryo development.
R09B5.9	cnc-4	10.0866	2.0775	0.205967	0		cnc-4 encodes one of eleven C. elegans caenacin peptides; cnc-4 expression is strongly induced after infection by the fungus Drechmeria coniospora, suggesting that it functions as a secreted antimicrobial peptide in the innate immune response.
F41E7.4	fip-5	9.9864	1.91	0.19126	0
R13D7.11	cnc-9	9.85477	1.83	0.185697	0		cnc-9 encodes one of eleven C. elegans caenacin peptides.
F57H12.3	ora-1	9.82464	3.06	0.311462	0
T02B11.4	T02B11.4	9.75384	1.0875	0.111495	0
F15B9.2	far-4	9.567	2.1475	0.224469	0		far-4 encodes a fatty acid and retinol-binding protein, paralogous to FAR-3 and FAR-5 and distantly homologous to FAR proteins of parasitic nematodes; FAR-4 binds lipids in vitro; far-4 is transcribed at highest levels in the fourth larval stage, and is dispensable for viability and gross morphology in mass RNAi assays.
F56D1.5	dhs-5	9.49826	1.8	0.189508	0		dhs-5 encodes a possible steroid dehydrogenase; DHS-5 generally resembles short chain-type alcohol/other dehydrogenases, but has two predicted N-terminal transmembrane sequences, and its closest relatives in vertebrates are known or putative steroid dehydrogenases such as hydroxysteroid (17-beta) dehydrogenase 12 from mouse (also known as KIK-I or DHBK_MOUSE).
B0213.6	nlp-31	9.33972	1.4325	0.153377	0		nlp-31 encodes five predicted neuropeptide-like proteins; in C. elegans, nlp-31 is part of the YGGWamide neuropeptide family that also contains nlp-24, nlp-25, and nlp-27-32; nlp-31 is expressed in the hypodermis, and its expression is also detected in precomma-stage embryos; nlp-31 expression is upregulated in response to fungal infection and, when synthesized in vitro, demonstrates antifungal a…
F55A12.6	F55A12.6	9.23742	1.1175	0.120975	0		F55A12.6 is involved in protein secretion.
F59E11.7	F59E11.7	9.13491	1.29	0.141217	0		F59E11.7 is expressed in certain interneurons.
Y51A2D.4	hmit-1.1	9.10339	1.9	0.208713	0		hmit-1.1 encodes one of three C. elegans proton (H+)-dependent myo-inositol transporters; loss of hmit-1.1 activity via large-scale RNAi result in no obvious abnormalities but by homology, HMIT-1.1 is predicted to function as a plasma membrane protein required for the regulated uptake of myo-inositol and thus potentially for regulation of cell signaling and intracellular osmolarity.
Y110A2AL.9	Y110A2AL.9	8.99848	1.225	0.136134	0
R02C2.7	R02C2.7	8.91738	1.02	0.114383	0
Y41G9A.5	Y41G9A.5	8.91203	1.045	0.117257	0
K08C9.6	K08C9.6	8.82263	1.545	0.175118	0
C50D2.1	C50D2.1	8.47923	2.27	0.267713	0		C50D2.1 is involved in embryo development and lipid storage.
C45B2.2	C45B2.2	8.42116	1.3325	0.158232	0
C26F1.2	cyp-32A1	8.39777	1.2625	0.150338	0		cyp-32A1 is predicted to have heme binding activity, iron ion binding activity, and oxidoreductase activity, acting on paired donors, with incorporation or reduction of molecular oxygen, based on protein domain information.
B0213.4	nlp-29	8.37853	2.01	0.239899	0		nlp-29 encodes an antimicrobial, neuropeptide-like protein; nlp-29 appears to play a role in innate immunity, as its expression is strongly induced following bacterial and fungal infection; nlp-29 is expressed in the hypodermis and in the intestine; nlp-29 expression is regulated by a signaling pathway that includes the GPA-12 G protein alpha subunit, TIR-1, an ortholog of SARM, a Toll-interleuki…
C27B7.9	C27B7.9	8.34877	1.075	0.128761	0
K04E7.3	nas-33	8.14965	1.8575	0.227924	0		nas-33 encodes an astacin family zinc metalloprotease; nas-33 is expressed in the intestine and hypodermis.
ZK970.7	ZK970.7	8.10363	1.5775	0.194666	0		ZK970.7 encodes, along with C06A8.3, one of two C. elegans proteins with similarity to the Onchocerca volvulus Ov17 hypodermal antigen; ZK970.7 expression increases in lin-35; slr-2 doubly mutant animals and in response to stressors such as ionizing radiation and bacterial infection.
W02D9.6	W02D9.6	7.96678	1.5825	0.198637	0
F56D6.10	dct-8	7.95393	0.56	0.0704054	0
F21H7.3	F21H7.3	7.89463	1.21	0.153269	0		F21H7.3 is expressed in the body wall musculature.
Y110A2AL.3	Y110A2AL.3	7.82725	1.955	0.249768	0
F59A7.2	F59A7.2	7.77598	1.1025	0.141783	0
K09C6.9	K09C6.9	7.67633	1.325	0.172608	0
F40F4.8	pqn-37	7.59825	1.175	0.154641	0		The protein product of this gene is predicted to contain a glutamine/asparagine (Q/N)-rich ('prion') domain, by the algorithm of Michelitsch and Weissman (as of the WS77 release of WormBase, i.e., in wormpep77).
VK10D6R.1	cnc-10	7.43691	0.935	0.125724	0		cnc-10 encodes one of eleven C. elegans caenacin peptides.
C18D11.6	C18D11.6	7.25589	2.185	0.301135	0
F12A10.9	F12A10.9	7.2046	1.46	0.202648	0
H32K16.1	H32K16.1	7.13905	0.8275	0.115912	0		slc-36.4 is an ortholog of members of the human SLC (Solute carriers) family including SLC36A4.
K09A11.4	cyp-14A3	6.92944	0.46	0.0663834	0		cyp-14A3 encodes one of ~80 C. elegans cytochrome P450s: membrane-associated, heme-containing NADPH-dependent monooxygenases that catalyze the oxidative metabolism of a variety of exogenous compounds and endogenous substrates; large-scale expression studies reveal cyp-14A3 expression in the intestine and some neurons; cyp-14A3 expression is upregulated in response to the tetrachlorobiphenyl PCB52…
F14H3.10	cyp-35D1	6.82728	0.895	0.131092	0		cyp-35D1 is an ortholog of members of the human CYP2 (Cytochrome P4502) family including CYP2D6; cyp-35D1 is predicted to have heme binding activity, iron ion binding activity, and oxidoreductase activity, acting on paired donors, with incorporation or reduction of molecular oxygen, based on protein domain information.
T08A9.11	ttr-59	6.82577	1.0025	0.14687	0
C08H9.15	C08H9.15	6.79626	0.975	0.143461	0
ZK270.1	ptr-23	6.58659	0.9125	0.138539	0		ptr-23 encodes a nematode-specific member of the sterol sensing domain (SSD) proteins, distantly paralogous to Drosophila PATCHED (PTC) and human PTCH (OMIM:601309, mutated in basal cell nevus syndrome); PTR-23 is strongly required for normal molting from L4 to adult stages (a role conserved in C. briggsae); PTR_23 also functions in a pathway with the mucin-like protein OSM-8 to regulate the osmo…
B0213.3	nlp-28	6.52486	1.1975	0.183529	0		nlp-28 encodes a neuropeptide-like protein.
T27E4.4	fip-2	6.50971	1.0475	0.160913	0
F08F1.6	spp-13	6.48722	1.1725	0.18074	0
R05D8.7	R05D8.7	6.44067	0.98	0.152158	0		R05D8.7 is an ortholog of human HSD17B14 (hydroxysteroid (17-beta) dehydrogenase 14); R05D8.7 is involved in embryo development; R05D8.7 is predicted to have oxidoreductase activity, based on protein domain information.
C38D9.2	C38D9.2	6.41487	1.325	0.206551	0
K07C6.5	cyp-35A5	6.41017	0.84	0.131042	0		cyp-35A5 encodes one of over 80 C. elegans cytochrome P450s, NADPH-dependent monooxygenases that metabolize endogenous and exogenous compounds; RT-PCR experiments indicate that cyp-35A5 mRNA is upregulated in response to treatment with xenobiotics, such as PCBs (polychlorinated biphenyls) or PAHs (polycyclic aromatic hydrocarbons); loss of cyp-35A/C gene family activity in the presence of xenobio…
F12A10.7	F12A10.7	6.37486	1.1495	0.180318	0
F10D2.9	fat-7	6.36561	0.7975	0.125283	0		fat-7 encodes an essential delta-9 fatty acid desaturase that is required for the synthesis of monounsaturated fatty acids; fat-7 can substitute for the functions of the other two fatty acid desaturases, fat-5 and fat-6; RNA interference has shown that fat-7 is required for viability and normal growth.
C49G7.4	phat-3	6.36414	0.8675	0.136311	0		phat-3 is expressed in the g1P, g1AR, and the pharyngeal gland cell.
F22E10.2	pgp-13	6.36034	0.735	0.11556	0		pgp-13 encodes a member of the ABC transporter family with high similarity to the vertebrate MDR (multidrug resistance) family; PGP-13 is predicted to function as a transmembrane protein that couples energy to transport of various molecules across membranes, but as loss of pgp-13 activity via large-scale RNAi screens does not result in any obvious defects, the precise role of pgp-13 in C. elegans…
C16D6.3	C16D6.3	6.33318	0.7975	0.125924	0
F41D9.2	F41D9.2	6.32683	1.075	0.169911	0
B0213.17	nlp-34	6.30817	1.495	0.236994	0
F41E7.1	F41E7.1	6.28801	0.625	0.0993955	0		F41E7.1 is an ortholog of human SLC9B2 (solute carrier 9 B (NHA2, cation proton antiporter 2) 2) and SLC9B1 (solute carrier 9 B (NHA1, cation proton antiporter 1) 1); F41E7.1 is involved in locomotion and the molting cycle; F41E7.1 is predicted to have solute:proton antiporter activity, based on protein domain information; F41E7.1 is expressed in the pharynx and the excretory cell.
W06A7.4	W06A7.4	6.19811	0.875	0.141172	0		W06A7.4 is an ortholog of human TMEM144 (transmembrane protein 144).
C45G7.2	ilys-2	6.16384	1.4575	0.23646	0		ilys-2 is involved in defense response to Gram-positive bacterium; ilys-2 is predicted to have lysozyme activity, based on protein domain information.
K06C4.10	his-18	6.16348	1.385	0.224711	0		his-18 encodes an H4 histone; by homology, HIS-18 is predicted to function as a nucleosome component required for packaging of DNA into chromatin; his-18 is a replication-dependent histone locus that resides in the HIS4 cluster on chromosome V.
F48C1.9	F48C1.9	6.15895	1.7125	0.278051	0
F22E10.1	pgp-12	6.14778	0.615	0.100036	0		pgp-12 encodes a transmembrane protein that is a member of the P-glycoprotein subclass of ATP-binding cassette (ABC) transporters; pgp-12 promoter fusion constructs reveal expression in the excretory cell, consistent with a role for pgp-12 in metabolite transporter activity; pgp-12 expression is regulated by the DCP-66 transcription factor which binds the pgp-12 Ex-1 promoter element in yeast one…
Y1H11.2	gst-35	6.14292	0.885	0.144068	0		gst-35 is an ortholog of human HPGDS (hematopoietic prostaglandin D synthase).
T08A9.2	ttr-30	6.13363	0.8125	0.132467	0.299696
C11H1.9	C11H1.9	6.10652	1.0725	0.175632	0.299696		C11H1.9 is an ortholog of members of the human SEC14 (SEC14) family including SEC14L2.
K02E2.7	K02E2.7	6.0982	1.66	0.272212	0.299696
M163.8	M163.8	6.08679	0.605	0.0993955	0.299696
T19B10.2	T19B10.2	6.06959	1.2825	0.211299	0.299696		T19B10.2 is involved in determination of adult lifespan, locomotion, the molting cycle, nematode larval development and reproduction; T19B10.2 is expressed in the hypodermis.
Y43C5A.3	Y43C5A.3	6.00033	0.7575	0.126243	0.299696		Y43C5A.3 is expressed in the hypodermis and the ventral cord blast cell.
Y41C4A.6	Y41C4A.6	5.99023	0.425	0.0709488	0.299696
F41E7.5	fipr-21	5.98336	0.835	0.139554	0.299696
F53B6.9	fip-6	5.91584	1.5275	0.258205	0.299696
C49G7.3	C49G7.3	5.8293	0.87	0.149246	0.299696
M03A1.7	dao-2	5.81915	1.205	0.207075	0.299696		dao-2 encodes a (putatively) secreted protein with a DB module; dao-2 is down-regulated in daf-2 mutant adults by comparison with normal adults, and thus may be involved in dauer formation.
Y43F8C.1	nlp-25	5.80292	1.9325	0.333022	0.299696		nlp-25 is expressed in the embryonic cell.
R13D11.10	R13D11.10	5.79673	1.22	0.210463	0.299696
ZC328.1	cuti-1	5.7888	0.7375	0.127401	0.299696		cuti-1 is involved in body morphogenesis, collagen and cuticulin-based cuticle development, embryo development, locomotion, the molting cycle, nematode larval development and reproduction; cuti-1 is expressed in the anus, hypodermis, excretory pore, and the vulva; cuti-1 is localized to the cytoplasm.
B0310.5	ugt-46	5.78662	0.54	0.0933187	0.299696		ugt-46 is predicted to have transferase activity, transferring hexosyl groups, based on protein domain information.
Y58A7A.2	Y58A7A.2	5.74249	1.375	0.239443	0.299696
R03D7.6	gst-5	5.70618	0.5875	0.102958	0.299696		gst-5 encodes a glutathione-S-transferase that inhibits CEP-1- and HUS-1-dependent germline apoptosis, as do BMK-1, RAD-50, and RAD-51.
Y51A2D.5	hmit-1.2	5.69795	1.5775	0.276854	0.299696		hmit-1.2 encodes one of three C. elegans proton (H+)-dependent myo-inositol transporters; loss of hmit-1.2 activity via large-scale RNAi result in no obvious abnormalities but by homology, HMIT-1.2 is predicted to function as a plasma membrane protein required for the regulated uptake of myo-inositol and thus potentially for regulation of cell signaling and intracellular osmolarity.
K01D12.9	K01D12.9	5.64698	0.8425	0.149195	0.299696
F15E6.3	F15E6.3	5.6394	0.945	0.167571	0.299696		F15E6.3 is involved in reproduction.
F35H10.3	F35H10.3	5.6149	0.61	0.10864	0.299696
R08H2.1	dhs-23	5.60276	0.705	0.125831	0.299696		dhs-23 encodes a short-chain dehydrogenase predicted to be mitochondrial.
F45E1.4	F45E1.4	5.55909	0.8225	0.147956	0.299696		F45E1.4 is an ortholog of human NANP (N-acetylneuraminic acid phosphatase); F45E1.4 is predicted to have hydrolase activity, based on protein domain information.
B0213.12	cyp-34A7	5.55067	1.1	0.198174	0.299696		cyp-34A7 is an ortholog of members of the human CYP2 (Cytochrome P4502) family including CYP2D6; cyp-34A7 is predicted to have heme binding activity, iron ion binding activity, and oxidoreductase activity, acting on paired donors, with incorporation or reduction of molecular oxygen, based on protein domain information.
Y43C5A.7	Y43C5A.7	5.54729	0.9425	0.169903	0.299696
F23H12.9	fipr-2	5.48214	0.54	0.0985016	0.565001
D1014.2	D1014.2	5.4529	0.415	0.0761063	0.565001		D1014.2 is an ortholog of human GPR142 (G protein-coupled receptor 142) and GPR139 (G protein-coupled receptor 139); D1014.2 is predicted to have G-protein coupled receptor activity, based on protein domain information.
Y39A1A.19	fmo-3	5.44288	1.52	0.279264	0.565001		fmo-3 encodes a flavin-containing monoxygenase homologous to human FMO1, FMO2, and FMO3 (OMIM:602079, mutated in trimethylaminuria).
F15E6.8	dct-7	5.32172	0.6175	0.116034	0.675785
T04F8.8	T04F8.8	5.2952	0.8625	0.162883	0.675785
Y51B9A.6	Y51B9A.6	5.24291	0.66	0.125884	0.675785		Y51B9A.6 is an ortholog of members of the human SLC (Solute carriers) family including SLC37A1.
B0331.1	cyp-29A4	5.21623	1.1775	0.225738	0.675785		cyp-29A4 is an ortholog of human CYP19A1 (cytochrome P450 19A1) and members of the CYP4 (Cytochrome P4504) family including CYP4B1; cyp-29A4 is predicted to have heme binding activity, iron ion binding activity, and oxidoreductase activity, acting on paired donors, with incorporation or reduction of molecular oxygen, based on protein domain information.
C54D10.3	C54D10.3	5.2049	0.61	0.117197	0.675785
R09B5.2	cnc-1	5.1319	2.0785	0.405016	0.675785		cnc-1 encodes one of eleven C. elegans caenacin peptides; CNC-1 is predicted to be a secreted protein that functions as an antimicrobial peptide in the innate immune response; cnc-1 expression is induced in response to infection with the fungus Drechmeria coniospora and also in response to injury (needle wounding); overexpression of a genomic cluster containing cnc-1, along with the five other cn…
Y54E10A.17	Y54E10A.17	5.08158	1.0525	0.207121	0.675785
C10C5.7	C10C5.7	5.0031	0.39	0.0779516	0.675785
C02F4.4	C02F4.4	4.98532	0.9125	0.183037	0.675785
C49G9.2	C49G9.2	4.93642	0.8275	0.167632	0.675785
C01B12.5	best-4	4.91872	0.775	0.157561	0.675785		best-4 is an ortholog of members of the human BEST (Bestrophins) family including BEST4.
F29F11.2	ugt-34	4.87474	0.8175	0.167701	0.675785		ugt-34 encodes a putative UDP-glucuronosyltransferase (UGT), belonging to a large nematode-specific expanded family of UGTs, that inhibits CEP-1- and HUS-1-dependent germline apoptosis as do BMK-1, RAD-50, and RAD-51.
C01G12.8	catp-4	4.86461	0.315	0.0647534	0.675785		catp-4 is an ortholog of members of the human P-type ATPases family including ATP1A3; catp-4 is predicted to have ATP binding activity, metal ion binding activity, and sodium:potassium-exchanging ATPase activity, based on protein domain information.
Y43F8C.2	nlp-26	4.8558	0.9425	0.194098	0.675785		nlp-26 encodes a predicted neuropeptide not found in multigene families within C. elegans and is not clearly related to other well-characterized neuropeptides.
T10G3.3	T10G3.3	4.84299	0.9275	0.191514	0.675785
T07D10.6	flp-33	4.8094	0.3375	0.0701751	0.675785
F44A2.3	F44A2.3	4.7986	0.7175	0.149523	0.675785		F44A2.3 is an ortholog of members of the human BPIF (BPI fold containing) family including BPI; F44A2.3 is involved in embryo development; F44A2.3 is predicted to have lipid binding activity, based on protein domain information; F44A2.3 is expressed in the hypodermis, head, excretory duct, and the vulva.
F30B5.11	F30B5.11	4.78904	0.6325	0.132072	0.675785
ZK285.2	ZK285.2	4.75716	0.9325	0.19602	0.76589
K09C6.7	K09C6.7	4.74647	0.305	0.0642582	0.76589		K09C6.7 is an ortholog of human TTBK2 (tau tubulin kinase 2) and TTBK1 (tau tubulin kinase 1); K09C6.7 is involved in locomotion.
Y48E1B.9	clec-146	4.72908	0.8175	0.172867	0.76589		clec-146 is an ortholog of human CLECL1 (C-type lectin-like 1) and members of the CD (CD molecules) family including CD69, CLEC (C-type lectin domain) family including CLEC5A and KLR (Killer cell lectin-like receptors) family including KLRF1.
F10A3.3	fbxa-18	4.71339	0.8925	0.189354	0.76589		This gene encodes a protein containing an F-box, a motif predicted to mediate protein-protein interactions either with homologs of yeast Skp-1p or with other proteins.
C06E8.5	C06E8.5	4.66719	0.9975	0.213726	0.76589		C06E8.5 is an ortholog of members of the human BPIF (BPI fold containing) family including PLTP; C06E8.5 is predicted to have lipid binding activity, based on protein domain information.
F57G8.7	F57G8.7	4.65948	0.51	0.109454	0.76589
R13A5.3	ttr-32	4.6533	0.9725	0.208991	0.76589		R13A5.3 encodes a protein containing a predicted signal sequence followed by a transthyretin-like domain; although the product of R13A5.3 belongs to a family of apparently nematode-specific proteins whose function is not yet known, loss of R13A5.3 activity via RNAi has been reported to result in hyperactive locomotion.
Y119D3B.18	fbxa-91	4.62226	1.9375	0.419167	0.76589		fbxa-91 encodes a protein containing an F-box, a motif predicted to mediate protein-protein interactions either with homologs of yeast Skp-1p or with other proteins; FBXA-91 also contains an FTH/DUF38 motif, which may also mediate protein-protein interaction.
C45B2.3	C45B2.3	4.60457	1.7625	0.382771	0.76589
C45B2.8	C45B2.8	4.57643	1.3775	0.300999	0.76589
F53F4.13	F53F4.13	4.56679	0.4625	0.101275	0.76589
C34G6.2	tyr-4	4.56487	0.775	0.169775	0.76589		tyr-4 is an ortholog of human DCT (dopachrome tautomerase), TYRP1 (tyrosinase-related protein 1) and TYR (tyrosinase); tyr-4 is predicted to have oxidoreductase activity, based on protein domain information.
F26G1.2	F26G1.2	4.55965	1.2775	0.280175	0.76589
F14F7.1	col-98	4.55463	1.835	0.402886	0.76589		col-98 is involved in body morphogenesis and locomotion; col-98 is a structural constituent of cuticle, based on protein domain information.
F25D1.5	F25D1.5	4.52825	0.555	0.122564	0.76589		F25D1.5 is an ortholog of human HSD17B14 (hydroxysteroid (17-beta) dehydrogenase 14); F25D1.5 is predicted to have oxidoreductase activity, based on protein domain information.
F30B5.7	F30B5.7	4.50864	0.4925	0.109235	0.76589		F30B5.7 is an ortholog of human SLC39A2 (solute carrier family 39 (zinc transporter), member 2); F30B5.7 is predicted to have metal ion transmembrane transporter activity, based on protein domain information.
F53C3.12	bcmo-2	4.49898	0.32	0.0711272	0.76589		bcmo-2 is an ortholog of human BCO2 (beta-carotene oxygenase 2) and BCO1 (beta-carotene oxygenase 1).
F58F9.9	F58F9.9	4.49017	0.515	0.114695	0.76589
F35E8.11	cdr-1	4.46947	0.7925	0.177314	0.76589		cdr-1 encodes a member of the cadmium-inducible lysosomal family that affects susceptibility to cadmium toxicity; expressed in intestinal cells.
ZK1248.17	ZK1248.17	4.46894	0.3725	0.0833531	0.76589
T05B4.12	T05B4.12	4.46505	0.5875	0.131577	0.76589
E03H12.10	ssp-9	4.46006	0.4425	0.0992139	0.76589		Sperm-specific class P protein 9/11
ZC412.9	ZC412.9	4.43982	0.315	0.0709488	0.76589
K06H6.5	K06H6.5	4.43921	0.4475	0.100806	0.76589		K06H6.5 is predicted to have sulfotransferase activity, based on protein domain information.
C39E9.8	C39E9.8	4.42911	0.5675	0.12813	0.76589
F08D12.3	F08D12.3	4.40071	0.7225	0.164178	1.11692
F07G11.9	lmd-4	4.39688	0.7225	0.164321	1.11692		lmd-4 is an ortholog of human OVGP1 (oviductal glycoprotein 1) and members of the CHI (Chitinases) family including CHI3L1; lmd-4 is predicted to have chitin binding activity and chitinase activity, based on protein domain information.
Y51F10.7	Y51F10.7	4.39115	0.4225	0.0962163	1.11692
K07C6.4	cyp-35B1	4.37635	0.645	0.147383	1.11692		cyp-35B1 is an ortholog of members of the human CYP2 (Cytochrome P4502) family including CYP2D6; cyp-35B1 is involved in determination of adult lifespan and lipid storage; cyp-35B1 is predicted to have heme binding activity, iron ion binding activity, and oxidoreductase activity, acting on paired donors, with incorporation or reduction of molecular oxygen, based on protein domain information; cyp…
Y119D3B.20	fbxa-92	4.36349	1.7925	0.410795	1.11692		fbxa-92 encodes a protein containing an F-box, a motif predicted to mediate protein-protein interactions either with homologs of yeast Skp-1p or with other proteins; FBXA-92 also contains an FTH/DUF38 motif, which may also mediate protein-protein interaction.
F41G3.10	F41G3.10	4.35715	0.4875	0.111885	1.11692
Y67D8C.7	Y67D8C.7	4.33215	0.4875	0.112531	1.11692		Y67D8C.7 is involved in lipid storage.
Y38C1AA.7	Y38C1AA.7	4.32221	0.42	0.0971726	1.11692
Gene ID	Gene Name	Score(d)	Numerator(r)	Denominator(s+s0)	q-value(%)
C32H11.4	C32H11.4	-14.3372	-0.9725	0.0678308	0		C32H11.4 is an ortholog of human EPHX1 (epoxide hydrolase 1, microsomal (xenobiotic)); C32H11.4 is involved in innate immune response.
Y46C8AR.1	clec-76	-12.5031	-1.2525	0.100175	0
F11A5.9	F11A5.9	-9.72866	-0.9225	0.0948229	0		F11A5.9 is an ortholog of members of the human SLC (Solute carriers) family including SLC37A1.
C03B1.2	C03B1.2	-9.59699	-1.0675	0.111233	0		C03B1.2 is involved in locomotion.
C35C5.8	C35C5.8	-9.4897	-0.9275	0.0977376	0
C41H7.7	clec-3	-9.33837	-1.355	0.1451	0		clec-3 is an ortholog of human CLEC3B (C-type lectin domain family 3, member B) and CLEC3A (C-type lectin domain family 3, member A).
B0454.7	clec-2	-8.71782	-1.2275	0.140804	0		clec-2 is an ortholog of human CLEC3B (C-type lectin domain family 3, member B) and CLEC3A (C-type lectin domain family 3, member A).
C06H5.12	C06H5.12	-8.50515	-0.9325	0.109639	0
C31B8.4	C31B8.4	-8.4967	-0.93	0.109454	0		C31B8.4 is an ortholog of human ALS2CR12 (amyotrophic lateral sclerosis 2 (juvenile) chromosome region, candidate 12).
F08H9.7	clec-56	-8.49463	-0.52	0.0612152	0		clec-56 is an ortholog of human CDCP2 (CUB domain containing protein 2).
F26F2.4	F26F2.4	-8.39825	-0.83725	0.0996933	0
Y47G7B.2	Y47G7B.2	-8.27643	-0.6975	0.0842754	0
C32H11.12	dod-24	-8.19479	-1.7625	0.215076	0		dod-24 is an ortholog of human EPHX1 (epoxide hydrolase 1, microsomal (xenobiotic)); dod-24 is involved in defense response to Gram-negative bacterium, determination of adult lifespan and innate immune response.
K08F9.3	K08F9.3	-8.03551	-1.2525	0.155871	0		K08F9.3 is predicted to have hydrolase activity, hydrolyzing O-glycosyl compounds, based on protein domain information.
W06G6.20	W06G6.20	-7.46348	-1.29	0.172842	0.36279
C53A5.11	C53A5.11	-7.10987	-2.155	0.3031	0.36279
C23G10.11	C23G10.11	-7.02811	-1.91	0.271766	0.36279		C23G10.11 is expressed in the hypodermal cell.
F44E5.4	F44E5.4	-7.0266	-0.695	0.0989099	0.36279		F44E5.4 encodes a member of the Hsp70 family of heat shock proteins; as loss of F44E5.4 activity via large-scale RNAi screens results in no obvious defects, the precise role of F44E5.4 in C. elegans development and/or behavior is not yet known.
C17H1.14	C17H1.14	-6.85372	-1.1925	0.173993	0.36279		C17H1.14 is an ortholog of human ALS2CR12 (amyotrophic lateral sclerosis 2 (juvenile) chromosome region, candidate 12).
K12G11.3	sodh-1	-6.71677	-1.7975	0.267614	0.565001		sodh-1 is involved in determination of adult lifespan; sodh-1 is predicted to have oxidoreductase activity and zinc ion binding activity, based on protein domain information; sodh-1 is expressed in the muscle cell, hypodermis, nervous system, and the intestine.
F46B3.14	F46B3.14	-6.67822	-0.9325	0.139633	0.565001
W04G5.8	W04G5.8	-6.64081	-1.0175	0.153219	0.565001
B0507.10	B0507.10	-6.55144	-2.315	0.353357	0.565001
F13B6.1	F13B6.1	-6.4989	-0.4325	0.0665497	0.565001		F13B6.1 is involved in determination of adult lifespan and lipid storage.
C10C5.5	C10C5.5	-6.45161	-0.985	0.152675	0.783296		C10C5.5 is an ortholog of human ACY1 (aminoacylase 1); C10C5.5 is predicted to have aminoacylase activity, based on protein domain information.
W08A12.4	W08A12.4	-6.39291	-0.52	0.0813401	0.783296		W08A12.4 is an ortholog of human ALS2CR12 (amyotrophic lateral sclerosis 2 (juvenile) chromosome region, candidate 12).
C03H5.1	clec-10	-6.35451	-1.23	0.193563	0.783296		clec-10 is an ortholog of human CLEC3B (C-type lectin domain family 3, member B) and CLEC3A (C-type lectin domain family 3, member A).
T13B5.6	lips-12	-6.28332	-1.1975	0.190584	0.783296		lips-12 is predicted to have hydrolase activity, based on protein domain information.
F28F8.8	fbxa-94	-6.24795	-0.395	0.0632207	0.783296
R106.2	npr-24	-6.21137	-0.515	0.0829124	0.783296		npr-24 is an ortholog of human MCHR1 (melanin-concentrating hormone receptor 1) and members of the SSTR (Somatostatin receptors) family including SSTR2, OPR (Opioid receptors) family including OPRM1 and Neuropeptide receptors family including NPBWR2; npr-24 is predicted to have G-protein coupled receptor activity, based on protein domain information.
C32H11.9	C32H11.9	-6.17647	-1.49	0.241238	0.783296		C32H11.9 is an ortholog of human EPHX1 (epoxide hydrolase 1, microsomal (xenobiotic)); C32H11.9 is involved in determination of adult lifespan.
F11A5.13	F11A5.13	-6.15932	-0.7025	0.114055	0.783296
C32H11.3	C32H11.3	-6.11253	-0.7625	0.124744	0.783296		C32H11.3 is an ortholog of human EPHX1 (epoxide hydrolase 1, microsomal (xenobiotic)); C32H11.3 is involved in locomotion.
C46H11.2	C46H11.2	-5.96003	-0.6225	0.104446	0.783296		C46H11.2 is involved in lipid storage; C46H11.2 is predicted to have N,N-dimethylaniline monooxygenase activity, NADP binding activity, and flavin adenine dinucleotide binding activity, based on protein domain information; C46H11.2 is expressed in the intestine.
F46C5.1	F46C5.1	-5.9507	-1.4975	0.251651	0.783296
Y6E2A.4	Y6E2A.4	-5.92458	-1.43	0.241367	0.783296
DH11.2	DH11.2	-5.90267	-0.685	0.116049	0.783296
C14C6.5	C14C6.5	-5.8615	-1.165	0.198755	0.783296		C14C6.5 encodes a protein that contains a Metridin-like ShK toxin domain; C14C6.5 is involved in the transcriptional, innate immune response towards several different bacterial pathogens.
B0507.8	B0507.8	-5.7908	-2.49	0.429993	0.783296
T13B5.5	lips-11	-5.68745	-1.5	0.263738	0.845768		lips-11 is predicted to have hydrolase activity, based on protein domain information.
Y46G5A.19	spds-1	-5.67158	-0.385	0.0678824	0.845768		spds-1 encodes a spermidine synthase ortholog coexpressed in intestinal cells with smd-1 and odc-1; spds-1, smd-1 and odc-1, on the basis of orthology, are expected to be required for spermidine synthesis; a loss-of-function mutation of odc-1 is lethal; the spds-1 promoter has GATA- and initiator-(Inr)-like-elements that are conserved with its C. briggsae ortholog, and that are also found in the …
F26D11.13	F26D11.13	-5.60893	-1.515	0.270105	0.845768
F48G7.5	F48G7.5	-5.51289	-1.085	0.196812	0.845768
T20H9.2	fbxa-43	-5.46857	-0.6025	0.110175	0.845768
F09C6.14	F09C6.14	-5.27465	-0.45	0.0853137	0.845768
F55G11.4	F55G11.4	-5.26336	-0.59	0.112096	0.845768		F55G11.4 encodes a protein containing a CUB-like domain conserved amongst nematodes; F55G11.4 expression is increased in response to bacterial infection, suggesting that it plays a role in the defense response.
W06G6.9	W06G6.9	-5.26247	-1.23	0.233731	0.845768
C44B7.10	C44B7.10	-5.2522	-0.705	0.13423	1.11692		acer-1 is predicted to have catalytic activity, based on protein domain information; acer-1 is expressed widely.
T20D4.3	T20D4.3	-5.24138	-0.5025	0.0958718	1.11692		T20D4.3 is an ortholog of human NGLY1 (N-glycanase 1).
K02D7.5	swt-1	-5.22846	-0.4725	0.0903707	1.11692		swt-1 is an ortholog of human SLC50A1 (solute carrier family 50 (sugar efflux transporter), member 1); swt-1 is involved in carbohydrate transmembrane transport and lipid storage.
C05G5.1	C05G5.1	-5.2207	-0.4075	0.0780547	1.11692		C05G5.1 is an ortholog of human MFSD7 (major facilitator superfamily domain containing 7); C05G5.1 is expressed in the intestine, ventral nerve cord, nerve ring, head neurons, and the tail neurons; C05G5.1 is localized to the plasma membrane.
K10H10.2	cysl-2	-5.21458	-1.29	0.247383	1.11692		cysl-2 encodes a homolog of sulfhydrylases/cysteine synthases.
F43D9.4	sip-1	-5.21425	-0.655	0.125617	1.11692		sip-1 encodes a member of the small heat shock family of proteins; loss of sip-1 function via antisense or large-scale RNAi experiments results in embryonic lethality and in a small but reproducible reduction in lifespan in otherwise long-lived animals, respectively, suggesting that sip-1 plays a role in embryonic development as well as regulation of adult lifespan; in addition, expression of sip…
F11A5.10	glc-1	-5.16712	-0.525	0.101604	1.11692		glc-1 encodes the alpha subunit of a glutamate-gated chloride channel and forms a functional channel in Xenopus oocytes; mutations genetically interact with avr-14 and avr-15 mutations such that triple mutants exhibit high level resistance to ivermectin.
W06A7.3	ret-1	-5.16565	-0.3625	0.0701751	1.11692		ret-1 is an ortholog of human RTN3 (reticulon 3) and RTN4 (reticulon 4); ret-1 is expressed in the gonad and the oocyte; ret-1 is localized to the endomembrane system.
F57G4.11	F57G4.11	-5.16552	-0.86	0.166489	1.11692
ZC204.13	ZC204.13	-5.13022	-0.6925	0.134984	1.11692
F56A4.5	F56A4.5	-5.12976	-0.81	0.157902	1.11692
R03H10.6	R03H10.6	-5.1161	-0.4885	0.0954829	1.11692		R03H10.6 is an ortholog of human RPA1 (replication protein A1); R03H10.6 exhibits double-stranded DNA binding activity.
K12C11.6	K12C11.6	-5.11567	-0.33	0.0645076	1.11692		K12C11.6 is an ortholog of human SLC31A2 (solute carrier family 31 (copper transporter), member 2) and SLC31A1 (solute carrier family 31 (copper transporter), member 1); K12C11.6 is involved in inductive cell migration; K12C11.6 is predicted to have copper ion transmembrane transporter activity, based on protein domain information.
T19D7.6	T19D7.6	-5.0961	-0.49	0.0961519	1.11692
C02F12.5	C02F12.5	-5.08652	-0.735	0.1445	1.11692		C02F12.5 encodes a putatively secreted protein with a Kunitz/bovine pancreatic trypsin inhibitor domain; C02F12.5 has no obvious function in mass RNAi assays.
K11G9.2	K11G9.2	-5.08512	-0.475	0.0934099	1.11692		K11G9.2 is an ortholog of human CES2 (carboxylesterase 2); K11G9.2 is expressed in the hypodermis, nervous system, reproductive system, intestine, and the rectal epithelium.
ZC455.5	ugt-4	-5.04129	-0.425	0.0843039	1.11692		ugt-4 is an ortholog of human UGT3A2 (UDP glycosyltransferase 3 family, polypeptide A2) and UGT3A1 (UDP glycosyltransferase 3 family, polypeptide A1); ugt-4 is predicted to have transferase activity, transferring hexosyl groups, based on protein domain information.
F15E11.12	pud-4	-5.03968	-0.9675	0.191977	1.11692		pud-4 is expressed in the hyp7 syncytium.

## Sheet: Overlap
Up-regulated	236 vs 151	7
	C49G7.3	RNA sequencing and microarray studies indicate that C49G7.3 is regulated by Ethanol, Rotenone, Progesterone, Testosterone, Deoxyglucose, Atrazine, Chlorpyrifos, Diazinon, Humic substances, single-walled carbon nanotubes, and Colistin; tiling array and microarray studies indicate that C49G7.3 is enriched in the intestine and in the PVD, OLL, ALM, PLM, and FLP neurons.
	C49G7.4	phat-3 is expressed in the g1P, g1AR, and the pharyngeal gland cell.
	F16B4.7	Microarray studies indicate that F16B4.7 is regulated by vhl-1, daf-2, his-24, hpl-1, and hpl-2; RNA sequencing and microarray studies indicate that F16B4.7 is regulated by Rotenone, Progesterone, Testosterone, Resveratrol, Cadmium, Diazinon, and single-walled carbon nanotubes.
	K09C6.9	Microarray, tiling array, and RNA sequencing studies indicate that K09C6.9 is regulated by cyc-1, hpl-2, nhr-114, bar-1, prg-1, ubc-9, fbf-1, wdr-5.1, sir-2.1, mdt-15, mir-243, tax-6, alg-1, his-24, hpl-1, gei-8, and isp-1; RNA sequencing and microarray studies indicate that K09C6.9 is regulated by Nicotinic acid, Methylmercuric chloride, Rotenone, Quercetin, Hydrolyzable Tannins, and Humic subst…
	T07D10.6	RNA sequencing and microarray studies indicate that flp-33 is regulated by wdr-23, eat-2, hlh-30, clk-1, lin-35, mir-243, and ain-2; RNA sequencing studies indicate that flp-33 is regulated by 1-methylnicotinamide and Rotenone; tiling array and RNA sequencing studies indicate that flp-33 is enriched in neurons including the dopaminergic and NSM neurons.
	W02D9.6	Microarray and RNA sequencing studies indicate that W02D9.6 is regulated by clk-1, cid-1, sma-2, sma-4, hlh-30, pgl-1, pgl-3, glh-4, glh-1, sir-2.1, mir-243, alg-1, isp-1, ogt-1, and pmk-1; RNA sequencing and microarray studies indicate that W02D9.6 is regulated by 1-methylnicotinamide, Rotenone, Progesterone, Humic substances, and Paraquat.
	Y119D3B.18	fbxa-91 encodes a protein containing an F-box, a motif predicted to mediate protein-protein interactions either with homologs of yeast Skp-1p or with other proteins; FBXA-91 also contains an FTH/DUF38 motif, which may also mediate protein-protein interaction.
Down-regulated	23 vs 65	0
