# Supplementary material for: Mating and male pheromone kill Caenorhabditis males through distinct mechanisms
Source: eLife. 2017 Mar 14;6:e23493. doi: 10.7554/eLife.23493 (PMC5378475; doi:10.7554/eLife.23493)
Supplement: Supplementary file 5. — Sheet 1: comparison of up-regulated genes. Sheet 2: comparison of down-regulated genes. DOI: http://dx.doi.org/10.7554/eLife.23493.025 [file elife-23493-supp5.xlsx]

## Sheet: Up
Table S5 Maures2014Overlap_daf-22_male_mcp_arrays (Related to Fig. 5)
	Comparison	daf-22 males +/- MCP Up vs Maures et al 2014 Up
	Up or down?	Both Up
	hypergeometric p-value	Representation factor
	3.046e-06	2.5
overlap: 30	daf-22 males +/- MCP Only: 687	Maures et al 2014 Up
C02F4.4	AC3.12	B0024.4
C45B2.8	B0034.7	B0222.3
C54F6.6	B0218.7	B0238.12
F16B4.4	B0222.5	B0272.4
F21H7.3	B0244.10	B0284.4
F57H12.6	B0261.6	B0564.3
F59A7.2	B0280.11	C01G6.7
K11G9.5	B0285.6	C01G8.6
T07A5.1	B0391.3	C04H5.7
ZK970.7	B0563.1	C06B3.7
cnc-1	BE10.5	C07G3.2
cnc-4	C01B10.11	C08F11.12
cnc-6	C02F5.10	C09G12.5
fipr-2	C02F5.5	C10B5.3
ins-11	C03B8.3	C13G3.1
nlp-30	C03G6.6	C14A6.2
nlp-31	C06A5.2	C14F11.7
ora-1	C06A8.3	C15H9.3
ttr-18	C06B8.11	C16C8.7
C30F12.3	C06C6.7	C16C8.9
C38D9.2	C06E8.5	C17H1.6
C50D2.1	C06G3.12	C27B7.6
C54F6.5	C08E3.15	C28C12.3
W02D9.6	C08E8.11	C30F12.6
Y41G9A.5	C08H9.15	C35B1.3
fip-5	C09F9.1	C44E4.4
ins-4	C10G11.10	C45G9.7
phat-3	C11H1.9	C48B4.12
ttr-32	C13C4.4	C49C3.11
ttr-8	C14C6.13	C49G7.10
	C14H10.2	C49G7.12
	C15C6.2	C49G7.5
	C16A11.7	E02H9.7
	C16D6.3	F07E5.9
	C17G1.2	F08G2.5
	C18D11.1	F08H9.4
	C18D11.6	F09C6.10
	C18D11.9	F09C8.1
	C18E9.8	F09F9.3
	C23H4.3	F10E9.1
	C23H4.8	F11A5.3
	C24D10.2	F13C5.1
	C25D7.16	F13C5.1
	C25E10.13	F13E9.14
	C25E10.4	F14F8.8
	C27A7.5	F16H6.10
	C27B7.9	F17E9.3
	C27C12.3	F18E9.7
	C27D8.1	F25D1.4
	C27D8.2	F25E5.7
	C27H5.2	F25H5.2
	C27H5.4	F26F2.2
	C29G2.6	F26F2.3
	C31H1.5	F26F2.4
	C33F10.11	F28C10.3
	C33F10.12	F28H7.6
	C33G8.2	F39G3.4
	C33G8.3	F40B5.1
	C34E10.9	F42C5.3
	C34E7.4	F42D1.2
	C34F11.8	F52E1.8
	C36C9.4	F53A9.2
	C37A5.5	F53C3.6
	C38C3.8	F53F4.14
	C39E9.8	F55B11.1
	C42C1.2	F57G4.1
	C42D4.13	F59B1.8
	C44B7.7	F59B2.12
	C45B2.1	F59F5.8
	C45B2.2	F59H6.5
	C45B2.3	H13N06.2
	C46G7.3	K02B7.3
	C47E8.10	K03D3.5
	C49A1.10	K05B2.4
	C49A1.5	K06H7.7
	C49G9.1	K07A1.6
	C50D2.3	K07A1.6
	C51E3.6	K09C8.2
	C52G5.2	K10C2.7
	C53A3.2	K10D11.5
	C53A5.13	K12H6.4
	C53A5.6	K12H6.9
	C53D6.10	M01H9.1
	C53D6.7	M60.2
	C54D10.3	M60.2
	C54G10.4	M7.10
	CD4.5	M7.9
	D1014.2	M79.2
	D1086.12	M79.3
	D2030.12	R02D3.8
	D2062.5	R02D3.8
	D2096.10	R07C12.4
	E02C12.6	R09B3.2
	F01D4.8	R09E10.8
	F01G10.9	R12G8.1
	F02H6.6	T02D1.7
	F08D12.2	T05E7.1
	F08D12.3	T08B1.6
	F08H9.15	T10B10.9
	F09E10.6	T10F2.2
	F09E8.1	T13C2.6
	F10C1.3	T13C2.6
	F10C2.7	T19D12.4
	F10D7.1	T20D4.11
	F10E9.2	T22G5.1
	F11A3.4	T23F2.4
	F11D11.13	T23F2.5
	F12A10.7	T26A8.3
	F12A10.9	T27E7.6
	F13A7.7	T28A11.16
	F13D11.4	T28A11.19
	F13D12.10	T28B11.1
	F13D12.3	T28F3.5
	F13E9.4	W02D9.5
	F14D7.12	Y102A11A.2
	F15D4.4	Y110A2AL.7
	F16C3.4	Y37D8A.19
	F16G10.10	Y38H6C.9
	F17E9.5	Y41C4A.11
	F19B10.2	Y47H10A.5
	F19H8.2	Y50D4B.4
	F21D9.2	Y58A7A.3
	F21D9.3	Y58A7A.5
	F21H7.12	Y62H9A.4
	F21H7.2	Y75B8A.39
	F22B8.7	ZK1240.8
	F22D6.2	ZK1290.1
	F22F4.1	ZK1290.11
	F23D12.7	ZK1320.9
	F23F1.7	ZK20.1
	F25C8.1	ZK228.4
	F25D1.5	ZK669.2
	F25F2.1	ZK896.4
	F26B1.8	acbp-3
	F26G1.2	acs-13
	F27C8.5	adm-2
	F28H7.3	aip-1
	F30B5.11	aminoacylase-1
	F31B9.4	arf-1.1
	F32G8.3	arf-1.1
	F35H10.3	carboxylesterase
	F35H8.4	ceh-10
	F36H12.4	cex-1
	F36H9.2	cgp-1
	F37A8.1	cgp-1
	F37C12.18	clec-136
	F38A5.8	clec-137
	F38E1.3	clec-197
	F38E11.8	clec-208
	F38H4.4	clec-217
	F41D9.2	clec-219
	F41E6.12	clec-94
	F41E7.1	cng-1
	F41G3.21	cpg-3
	F43D2.3	crn-2
	F43E2.11	dhs-4
	F44A2.3	fbxa-181
	F44C4.6	fibrillin
	F44E7.2	fip-3
	F45E1.4	fipr-16
	F45E12.6	fipr-17
	F46A8.1	fmo-1
	F46C3.2	fmo-1
	F46C8.1	fut-2
	F46E10.2	glb-27
	F46F2.3	glutaredoxin
	F46F2.5	gstk-2
	F46F5.13	haf-2
	F47B3.2	haf-7
	F47E1.2	his-11
	F48C1.9	his-48
	F48E3.2	hmr-1
	F52C9.6	hoe-1
	F52G3.5	hsp-12.3
	F53B3.6	ifa-4
	F53B7.7	iff-1
	F53C11.9	ifp-1
	F53F1.2	ins-23
	F53F4.13	ins-31
	F54H12.3	lea-1
	F55B12.10	lea-1
	F55G11.1	lys-3
	F55H12.4	nas-17
	F56A4.10	nas-24
	F56B3.2	nex-4
	F56B3.6	nhr-6
	F56D3.1	nurf-1
	F56D6.12	paf-2
	F56D6.8	pgp-6
	F57G8.7	phospholipase
	F58A6.9	pos-1
	F58E6.5	prk-2
	F58F12.4	rhy-1
	F58F9.9	rnr-2
	F59B10.5	rop-1
	F59E11.7	scl-8
	H06I04.5	scp-1
	H12D21.5	scp-1
	H22K11.3	scrm-1
	H32C10.1	sod-5
	H32K16.1	spe-11
	K01A6.7	sri-36
	K01D12.9	sri-38
	K02A2.5	sri-39
	K02E2.7	sri-40
	K03B8.4	sri-74
	K03H6.2	tag-329
	K04F1.9	tre-5
	K06A4.6	trx-1
	K06B4.15	try-8
	K06B4.4	ttll-12
	K06H6.5	ttr-3
	K07C11.3	twk-29
	K07E1.1	tyrosinase
	K07E12.2	ugt-16
	K07F5.12	ugt-33
	K07F5.6	ugt-9
	K07F5.8	unc-60
	K08B4.7	unc-60
	K08C9.6	upp-1
	K08E7.4	utx-1
	K09C6.10	uvt-5
	K09C6.7	valv-1
	K09F6.4	vhp-1
	K09H11.7	vps-32.1
	K11G9.1	B0507.8
	M03F4.6	C10C5.2
	M162.5	C17H1.5
	M162.7	C27H5.6
	M199.2	C29F7.2
	M70.3	C31B8.4
	R01H2.2	C49C8.2
	R02C2.7	D2096.5
	R05A10.2	F10D2.10
	R05A10.3	F13E9.9
	R05A10.4	F14F9.3
	R05D8.7	F14F9.4
	R05D8.9	F21C10.4
	R07B1.11	F26D11.13
	R07E3.2	F47B8.10
	R07E3.4	F56A12.2
	R08D7.7	F56D2.5
	R09E12.9	F58E10.7
	R09H10.7	F59C12.4
	R102.15	K09D9.1
	R11E3.1	K11D12.6
	R11F4.1	K11H12.6
	R11F4.3	M60.7
	R12B2.3	M7.12
	R13D11.10	R07C12.1
	R57.2	T05A8.2
	T02B11.4	T05E7.4
	T02B11.6	T11B7.2
	T02B11.9	T16G1.7
	T03F7.7	T26F2.3
	T04F8.8	W01A11.7
	T04G9.4	W09G12.7
	T05A7.1	Y17D7B.3
	T05A7.6	Y38H6C.8
	T05E11.8	Y39A3A.3
	T05G5.4	Y58A7A.4
	T07G12.2	cyp-13A5
	T07H6.4	cyp-13B1
	T08G5.1	eff-1
	T10E9.4	fbxa-24
	T10G3.3	nhr-3
	T11F8.1	nlp-39
	T16A9.5	numr-1
	T17H7.1	odr-10
	T19B10.2	pes-8
	T19B10.5	pme-4
	T19C9.8	rrf-2
	T19D12.9	spp-18
	T19H12.6	sri-31
	T21G5.1	srr-4
	T23B7.3	ssp-11
	T23C6.4	tir-1
	T23F6.3	ttr-31
	T24D8.6
	T26C5.4
	T26E3.10
	T26E4.9
	T27A8.2
	T27C10.8
	T27F6.8
	T28C12.2
	T28C12.4
	T28H11.8
	W01A8.6
	W01B11.6
	W01G7.2
	W03A5.4
	W03C9.8
	W06A7.4
	W06B4.2
	W06H8.2
	W09D12.1
	Y102A11A.5
	Y105C5A.1274
	Y105C5A.15
	Y105C5A.26
	Y110A2AL.3
	Y110A2AL.9
	Y113G7B.15
	Y116F11B.11
	Y11D7A.9
	Y18D10A.21
	Y19D10A.16
	Y19D10A.5
	Y22D7AR.10
	Y32B12A.5
	Y37D8A.8
	Y37E11AR.7
	Y37F4.8
	Y37H2C.4
	Y39B6A.27
	Y39G10AR.15
	Y40B10B.1
	Y40H4A.2
	Y41C4A.6
	Y43C5A.7
	Y43C5B.3
	Y43F8C.16
	Y43F8C.5
	Y45F10C.1
	Y45F3A.4
	Y46D2A.3
	Y47D3A.31
	Y47D3B.4
	Y47D9A.4
	Y47G6A.19
	Y51A2B.5
	Y51A2D.14
	Y51B11A.1
	Y51B9A.6
	Y51F10.7
	Y51H7C.8
	Y53H1C.3
	Y54E10A.17
	Y54E2A.9
	Y55B1BL.1
	Y57A10A.10
	Y57A10A.23
	Y57E12AR.1
	Y57G11C.1130
	Y57G11C.48
	Y57G11C.6
	Y57G7A.6
	Y58A7A.2
	Y59E9AL.8
	Y61A9LA.7
	Y67A10A.3
	Y67D8C.7
	Y69A2AR.19
	Y71F9B.14
	Y71G12B.25
	Y71G12B.27
	Y71G12B.30
	Y73F8A.20
	Y75B7B.2
	Y76B12C.8
	Y79H2A.12
	Y7A9A.1
	Y9C9A.16
	ZC132.9
	ZC21.8
	ZC449.2
	ZC477.2
	ZC581.2
	ZK1127.6
	ZK1225.4
	ZK1307.1
	ZK285.2
	ZK484.6
	ZK795.2
	ZK84.5
	aat-4
	acp-3
	acr-6
	aex-4
	amx-2
	aptf-1
	bah-1
	bcc-1
	bcmo-2
	best-16
	best-4
	blmp-1
	brp-1
	catp-3
	catp-4
	cdr-1
	che-11
	cima-1
	clec-105
	clec-146
	clec-184
	clec-198
	clec-201
	clec-71
	clec-8
	clec-96
	cnc-11
	cnc-2
	cnc-5
	cnc-8
	cnc-9
	col-103
	col-161
	col-51
	col-60
	col-96
	col-98
	comt-2
	comt-5
	cpr-1
	cpr-2
	cth-1
	cth-2
	cut-6
	cyp-13A10
	cyp-14A3
	cyp-14A4
	cyp-29A4
	cyp-32A1
	cyp-33A1
	cyp-33D1
	cyp-33D3
	cyp-34A7
	cyp-35A1
	cyp-35A4
	cyp-35B1
	cyp-35C1
	cyp-35D1
	dao-2
	dct-7
	dct-8
	dhs-23
	dhs-5
	exc-9
	far-3
	far-4
	far-8
	fat-7
	fbxa-18
	fbxa-88
	fbxa-92
	fip-2
	fip-6
	fipr-1
	fipr-11
	fipr-14
	fipr-15
	fipr-22
	fipr-23
	fipr-24
	fmo-3
	fmo-4
	gcy-11
	gcy-13
	gcy-15
	gln-2
	glr-1
	glt-7
	gpdh-1
	gpdh-2
	grl-6
	gska-3
	gsp-3
	gst-12
	gst-14
	gst-16
	gst-34
	gst-35
	gst-5
	his-17
	his-18
	hmit-1.1
	hmit-1.2
	hsd-1
	ifa-3
	igdb-2
	ilys-2
	ins-22
	ins-32
	kin-30
	kmo-1
	lam-2
	lat-2
	lips-10
	lmd-4
	lron-12
	lron-4
	lrp-1
	mib-1
	mks-3
	mps-4
	mpst-7
	msd-1
	msp-10
	msp-63
	nas-11
	nas-20
	nas-33
	nas-9
	nep-20
	nhr-181
	nhr-205
	nhr-259
	nhr-52
	nhx-9
	nlp-16
	nlp-26
	nlp-34
	nmr-1
	noah-1
	nspc-9
	nspd-10
	nspd-7
	nspd-8
	nspd-9
	oac-30
	osm-11
	ostf-4
	pamn-1
	pgp-12
	pgp-13
	pqn-37
	pqn-8
	ptr-12
	ptr-14
	ptr-23
	ptr-3
	ptr-4
	ptr-8
	pudl-2
	rmd-5
	rmd-6
	rol-1
	snb-5
	snb-7
	snf-12
	snf-2
	snf-3
	snf-8
	spe-26
	spp-13
	sprr-1
	srbc-83
	src-2
	srd-49
	srd-55
	srd-70
	sre-2
	sre-50
	srg-42
	srg-64
	srh-27
	sri-25
	srj-32
	srp-3
	srsx-36
	srsx-37
	srw-60
	ssp-16
	ssp-19
	ssp-32
	ssp-9
	sss-2
	tag-140
	tba-6
	thn-2
	ttr-22
	ttr-25
	ttr-30
	ttr-59
	tyr-2
	tyr-4
	ugt-1
	ugt-14
	ugt-20
	ugt-22
	ugt-25
	ugt-34
	ugt-41
	ugt-46
	vglu-3
	wrt-3
	C02B4.4
	C05D12.2
	C08F8.6
	C10C5.7
	C12D5.3
	C17F3.1
	C18H2.5
	C28D4.5
	C33F10.1
	C34F11.2
	C49F8.3
	C49G7.3
	C49G9.2
	F11G11.4
	F15A4.6
	F15E6.3
	F16B4.7
	F25F8.1
	F25H5.7
	F26D2.14
	F30B5.7
	F35C11.6
	F35H10.2
	F36A4.2
	F36G9.15
	F40E12.2
	F41E7.9
	F41G3.10
	F42E8.2
	F42H11.1
	F44D12.6
	F47G3.1
	F55A12.6
	F59C6.18
	H05L14.1
	K09C6.8
	K09C6.9
	K09C8.8
	K10C9.1
	M163.8
	M7.7
	R06F6.7
	R07C3.13
	R08B4.5
	R10E9.2
	T02H6.7
	T05B4.12
	W09D6.4
	Y119C1B.1
	Y23B4A.2
	Y38C1AA.7
	Y41G9A.10
	Y43C5A.3
	Y44A6D.5
	Y47D9A.3
	Y51H7C.9
	Y57G11C.52
	ZC412.9
	ZC477.7
	ZK1010.5
	ZK1248.17
	asm-3
	asp-11
	cnc-10
	cuti-1
	cyp-14A5
	cyp-35A5
	dos-1
	fbxa-91
	fipr-10
	fipr-12
	fipr-21
	fipr-6
	flp-33
	gpa-14
	gsp-4
	hot-5
	ins-7
	marc-1
	math-34
	nhr-137
	nlp-25
	nlp-28
	nlp-29
	nspc-16
	nspc-17
	nspc-18
	nspc-19
	nspc-20
	phat-6
	pho-8
	pqn-88
	ssp-31
	ssp-33
	thn-1
	tsp-4
	tsp-5
	ttr-33
	ttr-38

## Sheet: Down
	Comparison	daf-22 males +/- MCP Up vs Maures et al 2014 Up
	Up or down?	Both Down
	hypergeometric p-value	Representation factor
	0.0005252	2.9
overlap	daf-22 males +/- MCP Only	Maures et al 2014 Only
C08F11.3	B0238.10	ATPase
C14C6.5	B0284.2	Amidophosphoribosyltransferase
C32H11.4	B0284.4	B0286.3
F36G9.3	B0454.8	B0410.3
F55G11.4	B0507.10	B0454.5
T23F4.3	B0507.8	C01A2.2
clec-4	C01B7.7	C01H6.4
clec-56	C02F12.5	C05C10.4
clec-57	C03B1.2	C15C8.3
clec-76	C04F12.1	C16E9.1
dod-24	C05G5.1	C23H5.8
lips-11	C06B3.6	C23H5.8
sqrd-1	C06E4.8	C24B5.4
	C06G3.5	C24B9.3
	C06H5.12	C26B9.5
	C10C5.3	C30G12.2
	C10C5.5	C40H1.2
	C14C6.2	C41A3.1
	C16A11.4	C44C1.5
	C16C8.17	C44E12.1
	C17B7.3	C48B4.1
	C17B7.4	C50F7.9
	C17H1.14	D1005.5
	C17H1.4	D1025.2
	C17H1.5	D2096.3
	C23G10.11	E02H9.5
	C23H4.7	F01D5.1
	C25F6.8	F01D5.2
	C27A7.6	F01D5.3
	C27H5.6	F08G5.3
	C31B8.4	F09B12.3
	C32H11.3	F09B12.3
	C32H11.9	F10F2.2
	C34C12.7	F13H8.3
	C35C5.8	F14H12.7
	C39B10.1	F15B9.6
	C39B5.10	F19C7.1
	C44B7.10	F19C7.1
	C45E5.3	F21A3.2
	C46C2.2	F21A3.3
	C46H11.2	F26C11.1
	C49C8.2	F28B4.3
	C53A5.11	F35E12.5
	C54D10.8	F36G9.7
	D1086.5	F37C12.10
	DH11.2	F37C4.6
	E_BE45912.2	F40F4.6
	F01D5.5	F40G9.5
	F01D5.7	F41E6.5
	F07B7.12	F42A10.6
	F09B9.4	F42F12.3
	F09C6.13	F42G2.5
	F09C6.14	F43C11.7
	F09F7.6	F43C9.1
	F09F7.7	F43H9.4
	F11A5.13	F45E1.3
	F11A5.3	F45E1.4
	F11A5.9	F49E12.10
	F11D11.3	F52A8.5
	F11E6.6	F53E10.4
	F13B6.1	F53F8.4
	F14D2.11	F54D5.4
	F16B12.4	F55E10.6
	F17C11.13	F56A4.9
	F17H10.1	F56C9.7
	F18F11.1	F56C9.7
	F19C7.2	F57F4.4
	F19C7.4	F57G8.5
	F21A3.11	F57G8.7
	F25E5.8	F59D6.3
	F26A1.1	GARS/AIRS/GART
	F26D11.13	GARS/AIRS/GART
	F26F2.3	GTP-binding
	F26F2.4	H12D21.7
	F26F2.7	H22K11.2
	F27C1.2	H22K11.2
	F27E5.1	H39E23.3
	F32B4.8	K02C4.2
	F32D1.11	K02D3.1
	F38B6.4	K02G10.3
	F40H7.12	K07B1.4
	F42C5.3	K07B1.4
	F43C1.5	K10C2.1
	F44A2.7	K10C2.3
	F44E5.4	LLC1.2
	F46B3.14	M04C9.4
	F46B3.9	PDB1.1
	F46C5.1	Peroxidase
	F48G7.2	R07B7.10
	F48G7.5	R09H10.3
	F52H3.2	R09H10.5
	F53F4.11	R160.3
	F55G1.7	R53.7
	F56A4.5	R53.7
	F56A6.5	R57.1
	F56G4.6	T01D3.6
	F57B9.3	T04G9.4
	F57G4.11	T05F1.11
	F58E10.7	T07D3.4
	F58G1.7	T08H10.1
	F59A3.2	T14B4.5
	H02F09.2	T15B7.1
	H02I12.5	T15B7.1
	K02E11.7	T19C3.1
	K02E7.10	T19C9.8
	K08F9.3	T22B7.7
	K10D11.2	T22D1.3
	K10D3.6	T22F3.3
	K10H10.6	T22H6.2
	K11G9.2	T23F4.1
	K12C11.3	T24C12.3
	K12C11.6	T26C12.2
	M01G12.7	T26H5.8
	M28.10	UDP-glucosyltransferase
	R03H10.6	W02D7.5
	R04B5.6	W05G11.6
	R06F6.12	W07B8.1
	R08E5.3	W10G11.3
	R11E3.2	Y105C5B.15
	R11G11.3	Y105C5B.9
	T02G5.7	Y11D7A.3
	T02H6.5	Y16B4A.2
	T07A5.7	Y37A1A.2
	T08E11.1	Y37D8A.3
	T17A3.10	Y39G8B.7
	T19D7.6	Y40B10A.6
	T20D4.3	Y40H7A.10
	T20D4.7	Y46G5A.10
	T24C4.4	Y51H7C.1
	T24E12.5	Y57E12B.4
	T26F2.3	Y60C6A.1
	T27E7.6	Y69A2AR.25
	T28A11.16	Y69H2.3
	T28A11.20	Y6G8.2
	T28A11.3	Y73B6BL.24
	T28A11.5	Y7A5A.1
	W02D7.11	Y9C9A.8
	W02D9.10	ZC395.5
	W04G5.7	ZK1240.4
	W04G5.8	ZK1320.2
	W06G6.10	ZK1320.3
	W06G6.20	ZK512.7
	W06G6.9	ZK512.7
	W07B8.4	ZK6.8
	W08A12.4	add-1
	W09G12.6	alh-12
	Y102E9.6	aminotransferase
	Y105C5B.30	amx-3
	Y110A7A.6	amylase
	Y37A1B.5	ard-1
	Y38E10A.22	asb-2
	Y39B6A.29	asm-2
	Y43F8B.12	asm-3
	Y46G5A.20	asp-2
	Y46H3A.5	asp-3
	Y47G7B.2	bas-1
	Y47H9A.1	bath-26
	Y53G8AL.1	bcmo-1
	Y53G8AL.4	bcmo-2
	Y57E12B.1	beta-mannosidase
	Y57G11C.46	btb-17
	Y58A7A.4	cah-5
	Y60A3A.19	carboxyesterase
	Y6E2A.4	carboxylesterase
	Y6E2A.5	carboxylesterase
	Y87G2A.16	cdr-2
	ZC13.10	cdr-6
	ZC196.6	chitinase
	ZC204.12	clec-186
	ZC204.13	clec-187
	ZK896.5	clec-204
	aakg-4	clec-209
	abce-1	clec-223
	abu-10	clec-54
	acd-1	clec-61
	acdh-9	clec-62
	aco-1	clec-65
	acs-2	clec-65
	alh-5	clec-66
	aqp-1	clec-8
	arrd-11	clec-85
	arrd-13	clec-97
	atfs-1	clx-1
	bca-1	col-101
	cah-4	col-117
	chil-27	col-118
	chil-3	col-119
	chil-4	col-119
	chil-9	col-122
	clec-10	col-124
	clec-147	col-140
	clec-2	col-143
	clec-3	col-178
	clec-88	col-19
	clec-91	col-8
	cpg-1	col-80
	cts-1	coq-1
	cyc-2.1	cpr-2
	cyp-31A3	cyp-14A1
	cysl-2	cyp-25A1
	dct-19	cyp-25A2
	ddo-2	cyp-32B1
	delm-2	cyp-34A2
	dhs-8	cyp-34A4
	dnc-4	cyp-35B1
	dnj-13	cyp-37A1
	dod-23	dao-3
	egl-1	dhs-2
	ets-8	dhs-26
	far-7	dod-3
	fbxa-116	dod-6
	fbxa-135	dsc-4
	fbxa-28	fbxa-151
	fbxa-35	flr-1
	fbxa-36	fut-6
	fbxa-43	gamma-glutamyltranspeptidase
	fbxa-53	ges-1
	fbxa-6	gfi-1
	fbxa-66	gst-26
	fbxa-94	hacd-1
	fbxa-95	haf-9
	frpr-6	hen-1
	frpr-7	inx-11
	gbh-2	kin-16
	glb-22	kynureninase
	glc-1	lec-9
	got-2.2	lgc-22
	his-72	lin-31
	hsp-12.3	lipase
	ifb-2	lipase
	ifp-1	lipase
	kqt-3	lipase
	lbp-8	lys-2
	lips-12	lys-8
	lips-13	math-18
	lron-2	mel-32
	morc-1	mif-2
	nhr-193	nas-20
	nhr-21	nhr-244
	nhr-57	nhr-76
	nhr-72	nhx-1
	nit-1	nuc-1
	nmat-1	otpl-6
	npr-24	pcp-1
	oac-24	peptidase
	pgp-15	peptidase
	pqn-97	peptidase
	pud-2.1	peptidase
	pud-4	pmt-2
	puf-5	protease
	ret-1	ril-2
	sek-4	scl-19
	sip-1	scl-2
	smf-3	scl-22
	sodh-1	sdz-24
	sodh-2	skr-12
	spds-1	smd-1
	srg-32	sqt-3
	srg-34	sqt-3
	srt-24	srd-61
	srt-61	stdh-1
	str-112	tre-4
	str-124	ugt-14
	str-258	ugt-21
	str-74	ugt-23
	swt-1	ugt-32
	trx-3	ugt-41
	ttr-31	ugt-50
	ttr-42	ugt-63
	ucr-2.1	vit-1
	ugt-4	wht-2
	ugt-54	zyg-11
	ulp-4
	vit-4
	vit-5
	wve-1
